# Supplementary material for: 1-[(4-Bromo­phen­yl)(morpholin-4-yl)­meth­yl]naphthalen-2-ol
Source: Acta Crystallogr Sect E Struct Rep Online. 2012 Feb 24;68(Pt 3):o812. doi: 10.1107/S160053681200459X (PMC3297874; doi:10.1107/S160053681200459X)
Supplement: Supplementary file 1 [file e-68-0o812-sup1.cif]

##############################################################################
#                                                                            #
# This CIF contains the data in a paper accepted for publication in          #
# Acta Crystallographica Section E. It conforms to the requirements of       #
# Notes for Authors for Acta Crystallographica Section E, and has been       #
# peer reviewed under the auspices of the IUCr Commission on Journals.       #
#                                                                            #
# Full details of the Crystallographic Information File format               #
# are given in the paper "The Crystallographic Information File (CIF):       #
# a New Standard Archive File for Crystallography" by S. R. Hall, F. H.      #
# Allen and I. D. Brown [Acta Cryst. (1991), A47, 655-685].                  #
#                                                                            #
# The current version of the core CIF dictionary is obtainable from          #
# ftp://ftp.iucr.org/pub/cif_core.dic.                                       #
#                                                                            #
# Software is freely available for graphical display of the structure(s)     #
# in this CIF. For information consult the CIF software page                 #
# http://www.iucr.org/resources/cif/software.                                #
#                                                                            #
# This file may be used for bona fide research purposes within the           #
# scientific community so long as proper attribution is given to the journal # 
# article from which it was obtained.                                        #
#                                                                            #
##############################################################################
data_I
_audit_creation_method     SHELXL-97
_chemical_name_systematic
;
1-[(4-Bromophenyl)(morpholin-4-yl)methyl]naphthalen-2-ol
;
_chemical_name_common     ?
_chemical_formula_moiety     'C21 H20 Br N O2'
_chemical_formula_sum     'C21 H20 Br N O2'
_chemical_formula_iupac     'C21 H20 Br N O2'
_chemical_formula_weight     398.28
_chemical_melting_point     ?
_symmetry_cell_setting     triclinic
_symmetry_space_group_name_H-M     'P -1'
_symmetry_space_group_name_Hall     '-P 1'
loop_
    _symmetry_equiv_pos_as_xyz
    'x, y, z'
    '-x, -y, -z'
_cell_length_a     10.514(2)
_cell_length_b     10.700(2)
_cell_length_c     34.002(7)
_cell_angle_alpha     82.32(3)
_cell_angle_beta     89.43(3)
_cell_angle_gamma     88.67(3)
_cell_volume     3789.8(13)
_cell_formula_units_Z     8
_cell_measurement_reflns_used     13194
_cell_measurement_theta_min     2.7102
_cell_measurement_theta_max     25.000
_cell_measurement_temperature     293(2)
_exptl_crystal_description     'Prism'
_exptl_crystal_colour     'Colorless'
_exptl_crystal_size_max     0.20
_exptl_crystal_size_mid     0.20
_exptl_crystal_size_min     0.20
_exptl_crystal_density_diffrn     1.396
_exptl_crystal_density_meas     ?
_exptl_crystal_density_method     'not measured'
_exptl_crystal_F_000     1632
_exptl_absorpt_coefficient_mu     2.182
_exptl_absorpt_correction_type     multi-scan
_exptl_absorpt_process_details     '(CrystalClear; Rigaku, 2005)'
_exptl_absorpt_correction_T_min     0.8216
_exptl_absorpt_correction_T_max     1.0000
_exptl_special_details
;
;
_diffrn_ambient_temperature     293(2)
_diffrn_radiation_type     MoK\a
_diffrn_radiation_wavelength     0.71073
_diffrn_radiation_source     'fine-focus sealed tube'
_diffrn_radiation_monochromator     graphite
_diffrn_measurement_device_type     'Rigaku Mercury2 (2x2 bin mode)'
_diffrn_measurement_method     'CCD_Profile_fitting'
_diffrn_detector_area_resol_mean     13.6612
_diffrn_reflns_number     26170
_diffrn_reflns_av_R_equivalents     0.0939
_diffrn_reflns_av_sigmaI/netI     0.1732
_diffrn_reflns_theta_min     3.02
_diffrn_reflns_theta_max     25.00
_diffrn_reflns_theta_full     25.00
_diffrn_measured_fraction_theta_max     0.987
_diffrn_measured_fraction_theta_full     0.987
_diffrn_reflns_limit_h_min     -12
_diffrn_reflns_limit_h_max     12
_diffrn_reflns_limit_k_min     -12
_diffrn_reflns_limit_k_max     12
_diffrn_reflns_limit_l_min     -40
_diffrn_reflns_limit_l_max     40
_diffrn_standards_number     ?
_diffrn_standards_interval_count     ?
_diffrn_standards_interval_time     ?
_diffrn_standards_decay_%     ?
_refine_special_details
;
Refinement of <i>F</i>^2^ against ALL reflections. The weighted <i>R</i>-factor
<i>wR</i> and goodness of fit <i>S</i> are based on <i>F</i>^2^, conventional
<i>R</i>-factors <i>R</i> are based on <i>F</i>, with <i>F</i> set to zero for
negative <i>F</i>^2^. The threshold expression of <i>F</i>^2^ >
\s(<i>F</i>^2^) is used only for calculating <i>R</i>-factors(gt) <i>etc</i>.
and is not relevant to the choice of reflections for refinement.
<i>R</i>-factors based on <i>F</i>^2^ are statistically about twice as large
as those based on <i>F</i>, and <i>R</i>- factors based on ALL data will be
even larger.
;
_reflns_number_total     13194
_reflns_number_gt     5620
_reflns_threshold_expression     I>2sigma(I)
_refine_ls_structure_factor_coef     Fsqd
_refine_ls_matrix_type     full
_refine_ls_R_factor_all     0.2068
_refine_ls_R_factor_gt     0.0826
_refine_ls_wR_factor_gt     0.1511
_refine_ls_wR_factor_ref     0.1922
_refine_ls_goodness_of_fit_ref     1.027
_refine_ls_restrained_S_all     1.027
_refine_ls_number_reflns     13194
_refine_ls_number_parameters     901
_refine_ls_number_restraints     0
_refine_ls_hydrogen_treatment     constr
_refine_ls_weighting_scheme     calc
_refine_ls_weighting_details
         'calc w=1/[\s^2^(Fo^2^)+(0.0538P)^2^+0.6976P] where P=(Fo^2^+2Fc^2^)/3'
_atom_sites_solution_hydrogens     geom
_atom_sites_solution_primary     direct
_atom_sites_solution_secondary     difmap
_refine_ls_shift/su_max     0.004
_refine_ls_shift/su_mean     0.000
_refine_diff_density_max     0.589
_refine_diff_density_min     -0.582
_refine_ls_extinction_method     none
_refine_ls_extinction_coef     ?
loop_
    _atom_type_symbol
    _atom_type_description
    _atom_type_scat_dispersion_real
    _atom_type_scat_dispersion_imag
    _atom_type_scat_source
    'C' 'C' 0.0033 0.0016
                         'International Tables Vol C Tables 4.2.6.8 and 6.1.1.4'
    'Br' 'Br' -0.2901 2.4595
                         'International Tables Vol C Tables 4.2.6.8 and 6.1.1.4'
    'N' 'N' 0.0061 0.0033
                         'International Tables Vol C Tables 4.2.6.8 and 6.1.1.4'
    'O' 'O' 0.0106 0.0060
                         'International Tables Vol C Tables 4.2.6.8 and 6.1.1.4'
    'H' 'H' 0.0000 0.0000
                         'International Tables Vol C Tables 4.2.6.8 and 6.1.1.4'
_computing_data_collection     'CrystalClear (Rigaku, 2005)'
_computing_cell_refinement     'CrystalClear (Rigaku, 2005)'
_computing_data_reduction     'CrystalClear (Rigaku, 2005)'
_computing_structure_solution     'SHELXS97 (Sheldrick, 2008)'
_computing_structure_refinement     'SHELXL97 (Sheldrick, 2008)'
_computing_molecular_graphics     'SHELXTL (Sheldrick, 2008)'
_computing_publication_material     'SHELXTL (Sheldrick, 2008)'
loop_
    _atom_site_type_symbol
    _atom_site_label
    _atom_site_fract_x
    _atom_site_fract_y
    _atom_site_fract_z
    _atom_site_U_iso_or_equiv
    _atom_site_adp_type
    _atom_site_calc_flag
    _atom_site_refinement_flags
    _atom_site_occupancy
    _atom_site_symmetry_multiplicity
    _atom_site_disorder_assembly
    _atom_site_disorder_group
    Br Br1 0.54748(9) 0.74290(8) 1.00437(3) 0.0785(3) Uani d . 1 1 . .
    O O1 0.4085(5) 0.3444(5) 0.83872(16) 0.0707(16) Uani d . 1 1 . .
    H H1A 0.4775 0.3679 0.8456 0.106 Uiso calc R 1 1 . .
    O O2 0.8290(5) 0.3972(5) 0.79797(17) 0.0687(15) Uani d . 1 1 . .
    N N1 0.5990(5) 0.4965(5) 0.82932(16) 0.0439(15) Uani d . 1 1 . .
    C C18 0.6225(7) 0.4945(7) 0.7866(2) 0.052(2) Uani d . 1 1 . .
    H H18A 0.6599 0.5733 0.7752 0.062 Uiso calc R 1 1 . .
    H H18B 0.5424 0.4863 0.7734 0.062 Uiso calc R 1 1 . .
    C C1 0.3726(7) 0.5702(7) 0.8216(2) 0.0446(18) Uani d . 1 1 . .
    C C12 0.5094(7) 0.6366(7) 0.8765(2) 0.0492(19) Uani d . 1 1 . .
    C C2 0.3359(8) 0.4461(8) 0.8242(2) 0.059(2) Uani d . 1 1 . .
    C C11 0.5067(6) 0.6007(6) 0.83451(19) 0.0444(18) Uani d . 1 1 . .
    H H11A 0.5340 0.6748 0.8165 0.053 Uiso calc R 1 1 . .
    C C3 0.2137(8) 0.4159(9) 0.8112(2) 0.065(2) Uani d . 1 1 . .
    H H3A 0.1892 0.3324 0.8131 0.079 Uiso calc R 1 1 . .
    C C15 0.5245(7) 0.7010(7) 0.9520(2) 0.054(2) Uani d . 1 1 . .
    C C21 0.7237(6) 0.5071(7) 0.8481(2) 0.052(2) Uani d . 1 1 . .
    H H21A 0.7125 0.5040 0.8765 0.063 Uiso calc R 1 1 . .
    H H21B 0.7607 0.5874 0.8380 0.063 Uiso calc R 1 1 . .
    C C13 0.5755(7) 0.7402(7) 0.8840(2) 0.061(2) Uani d . 1 1 . .
    H H13A 0.6154 0.7890 0.8629 0.074 Uiso calc R 1 1 . .
    C C17 0.4468(7) 0.5657(7) 0.9079(2) 0.062(2) Uani d . 1 1 . .
    H H17A 0.3992 0.4968 0.9036 0.075 Uiso calc R 1 1 . .
    C C16 0.4564(8) 0.5992(8) 0.9458(2) 0.069(2) Uani d . 1 1 . .
    H H16A 0.4160 0.5518 0.9670 0.082 Uiso calc R 1 1 . .
    C C20 0.8108(7) 0.4022(8) 0.8394(2) 0.068(2) Uani d . 1 1 . .
    H H20A 0.8927 0.4119 0.8514 0.082 Uiso calc R 1 1 . .
    H H20B 0.7765 0.3228 0.8516 0.082 Uiso calc R 1 1 . .
    C C19 0.7104(7) 0.3866(7) 0.7802(2) 0.060(2) Uani d . 1 1 . .
    H H19A 0.6722 0.3079 0.7913 0.072 Uiso calc R 1 1 . .
    H H19B 0.7224 0.3851 0.7519 0.072 Uiso calc R 1 1 . .
    C C14 0.5849(8) 0.7745(7) 0.9214(3) 0.065(2) Uani d . 1 1 . .
    H H14A 0.6303 0.8448 0.9258 0.078 Uiso calc R 1 1 . .
    C C10 0.2870(8) 0.6678(8) 0.8067(2) 0.052(2) Uani d . 1 1 . .
    C C5 0.1623(8) 0.6384(11) 0.7935(2) 0.067(2) Uani d . 1 1 . .
    C C9 0.3147(8) 0.7970(8) 0.8055(2) 0.067(2) Uani d . 1 1 . .
    H H9A 0.3922 0.8200 0.8150 0.081 Uiso calc R 1 1 . .
    C C4 0.1348(8) 0.5093(12) 0.7964(3) 0.081(3) Uani d . 1 1 . .
    H H4A 0.0562 0.4877 0.7874 0.097 Uiso calc R 1 1 . .
    C C8 0.2272(11) 0.8900(9) 0.7902(3) 0.090(3) Uani d . 1 1 . .
    H H8A 0.2481 0.9744 0.7890 0.108 Uiso calc R 1 1 . .
    C C6 0.0802(9) 0.7374(12) 0.7783(3) 0.087(3) Uani d . 1 1 . .
    H H6A 0.0014 0.7179 0.7688 0.105 Uiso calc R 1 1 . .
    C C7 0.1099(11) 0.8595(13) 0.7767(3) 0.103(4) Uani d . 1 1 . .
    H H7A 0.0522 0.9227 0.7666 0.123 Uiso calc R 1 1 . .
    Br Br2 0.74914(8) 0.46258(9) 0.49468(3) 0.0850(3) Uani d . 1 1 . .
    O O3 0.2734(5) 0.5256(5) 0.66728(16) 0.0720(16) Uani d . 1 1 . .
    H H3B 0.3007 0.4595 0.6603 0.108 Uiso calc R 1 1 . .
    O O4 0.3368(6) 0.0926(5) 0.7095(2) 0.0871(18) Uani d . 1 1 . .
    N N2 0.4301(5) 0.3323(5) 0.67417(17) 0.0502(16) Uani d . 1 1 . .
    C C22 0.4977(7) 0.5507(6) 0.67801(19) 0.0404(18) Uani d . 1 1 . .
    C C32 0.5342(6) 0.4245(6) 0.6655(2) 0.0438(18) Uani d . 1 1 . .
    H H32A 0.6056 0.3914 0.6824 0.053 Uiso calc R 1 1 . .
    C C31 0.5940(8) 0.6321(7) 0.6884(2) 0.0478(19) Uani d . 1 1 . .
    C C36 0.6813(8) 0.4581(8) 0.5472(2) 0.059(2) Uani d . 1 1 . .
    C C33 0.5839(7) 0.4356(6) 0.6230(2) 0.0449(18) Uani d . 1 1 . .
    C C38 0.5213(7) 0.5069(8) 0.5921(2) 0.068(2) Uani d . 1 1 . .
    H H38A 0.4455 0.5487 0.5971 0.081 Uiso calc R 1 1 . .
    C C40 0.3465(9) 0.1249(7) 0.6680(3) 0.085(3) Uani d . 1 1 . .
    H H40A 0.2664 0.1627 0.6580 0.101 Uiso calc R 1 1 . .
    H H40B 0.3616 0.0488 0.6559 0.101 Uiso calc R 1 1 . .
    C C25 0.4293(10) 0.7827(8) 0.7022(2) 0.067(2) Uani d . 1 1 . .
    H H25A 0.4052 0.8592 0.7106 0.081 Uiso calc R 1 1 . .
    C C26 0.5586(9) 0.7492(8) 0.7015(2) 0.057(2) Uani d . 1 1 . .
    C C39 0.4515(7) 0.2154(7) 0.6559(2) 0.064(2) Uani d . 1 1 . .
    H H39A 0.5327 0.1767 0.6645 0.077 Uiso calc R 1 1 . .
    H H39B 0.4538 0.2354 0.6273 0.077 Uiso calc R 1 1 . .
    C C37 0.5690(8) 0.5175(8) 0.5539(2) 0.072(2) Uani d . 1 1 . .
    H H37A 0.5252 0.5645 0.5331 0.086 Uiso calc R 1 1 . .
    C C30 0.7248(8) 0.6018(7) 0.6862(2) 0.056(2) Uani d . 1 1 . .
    H H30A 0.7505 0.5278 0.6766 0.067 Uiso calc R 1 1 . .
    C C34 0.6971(7) 0.3777(7) 0.6150(3) 0.066(2) Uani d . 1 1 . .
    H H34A 0.7427 0.3327 0.6358 0.079 Uiso calc R 1 1 . .
    C C42 0.4178(7) 0.2967(7) 0.7178(2) 0.065(2) Uani d . 1 1 . .
    H H42A 0.3979 0.3713 0.7302 0.078 Uiso calc R 1 1 . .
    H H42B 0.4978 0.2607 0.7284 0.078 Uiso calc R 1 1 . .
    C C29 0.8157(8) 0.6801(9) 0.6980(2) 0.071(2) Uani d . 1 1 . .
    H H29A 0.9013 0.6567 0.6971 0.085 Uiso calc R 1 1 . .
    C C27 0.6555(11) 0.8284(8) 0.7124(2) 0.073(3) Uani d . 1 1 . .
    H H27A 0.6330 0.9055 0.7205 0.087 Uiso calc R 1 1 . .
    C C23 0.3719(8) 0.5925(7) 0.6785(2) 0.055(2) Uani d . 1 1 . .
    C C24 0.3385(9) 0.7081(8) 0.6913(2) 0.068(2) Uani d . 1 1 . .
    H H24A 0.2534 0.7333 0.6923 0.082 Uiso calc R 1 1 . .
    C C41 0.3144(8) 0.2023(7) 0.7271(2) 0.073(3) Uani d . 1 1 . .
    H H41A 0.3080 0.1799 0.7556 0.088 Uiso calc R 1 1 . .
    H H41B 0.2338 0.2406 0.7178 0.088 Uiso calc R 1 1 . .
    C C28 0.7798(11) 0.7937(9) 0.7111(2) 0.078(3) Uani d . 1 1 . .
    H H28A 0.8415 0.8458 0.7191 0.094 Uiso calc R 1 1 . .
    C C35 0.7455(7) 0.3843(8) 0.5767(3) 0.065(2) Uani d . 1 1 . .
    H H35A 0.8193 0.3400 0.5713 0.078 Uiso calc R 1 1 . .
    Br Br4 0.08240(10) 0.62411(8) 0.04967(3) 0.0908(4) Uani d . 1 1 . .
    O O7 0.0940(5) -0.0686(4) 0.03561(15) 0.0605(14) Uani d . 1 1 . .
    H H7B 0.0253 -0.0336 0.0390 0.091 Uiso calc R 1 1 . .
    O O8 -0.3346(5) -0.1270(6) 0.07228(16) 0.0684(15) Uani d . 1 1 . .
    N N4 -0.0974(5) -0.0084(5) 0.07986(16) 0.0445(15) Uani d . 1 1 . .
    C C75 0.0118(7) 0.1946(7) 0.0873(2) 0.0496(19) Uani d . 1 1 . .
    C C74 -0.0022(6) 0.0562(6) 0.10232(19) 0.0403(18) Uani d . 1 1 . .
    H H74A -0.0308 0.0494 0.1300 0.048 Uiso calc R 1 1 . .
    C C76 -0.0422(7) 0.2842(7) 0.1083(3) 0.067(2) Uani d . 1 1 . .
    H H76A -0.0919 0.2584 0.1306 0.081 Uiso calc R 1 1 . .
    C C73 0.2143(7) -0.0146(6) 0.1338(2) 0.0459(19) Uani d . 1 1 . .
    C C65 0.1669(7) -0.0678(6) 0.0680(2) 0.0464(19) Uani d . 1 1 . .
    C C69 0.4202(8) -0.0709(7) 0.1640(3) 0.072(3) Uani d . 1 1 . .
    H H69A 0.5009 -0.1073 0.1623 0.087 Uiso calc R 1 1 . .
    C C64 0.1265(7) -0.0126(6) 0.1016(2) 0.0445(19) Uani d . 1 1 . .
    C C81 -0.2165(7) 0.0648(7) 0.0718(2) 0.061(2) Uani d . 1 1 . .
    H H81A -0.1988 0.1443 0.0557 0.073 Uiso calc R 1 1 . .
    H H81B -0.2543 0.0829 0.0966 0.073 Uiso calc R 1 1 . .
    C C78 0.0500(8) 0.4470(7) 0.0644(3) 0.063(2) Uani d . 1 1 . .
    C C79 0.1017(7) 0.3617(7) 0.0423(2) 0.067(2) Uani d . 1 1 . .
    H H79A 0.1494 0.3889 0.0197 0.080 Uiso calc R 1 1 . .
    C C80 0.0834(7) 0.2355(7) 0.0534(2) 0.065(2) Uani d . 1 1 . .
    H H80A 0.1188 0.1769 0.0384 0.078 Uiso calc R 1 1 . .
    C C67 0.3703(8) -0.1266(7) 0.0971(3) 0.065(2) Uani d . 1 1 . .
    H H67A 0.4502 -0.1647 0.0955 0.078 Uiso calc R 1 1 . .
    C C66 0.2890(7) -0.1238(6) 0.0670(2) 0.054(2) Uani d . 1 1 . .
    H H66A 0.3140 -0.1600 0.0447 0.065 Uiso calc R 1 1 . .
    C C68 0.3353(7) -0.0718(6) 0.1316(3) 0.050(2) Uani d . 1 1 . .
    C C83 -0.2223(8) -0.1999(7) 0.0798(2) 0.063(2) Uani d . 1 1 . .
    H H83A -0.1848 -0.2172 0.0548 0.075 Uiso calc R 1 1 . .
    H H83B -0.2424 -0.2799 0.0953 0.075 Uiso calc R 1 1 . .
    C C84 -0.1271(7) -0.1319(7) 0.1022(2) 0.063(2) Uani d . 1 1 . .
    H H84A -0.1621 -0.1201 0.1280 0.076 Uiso calc R 1 1 . .
    H H84B -0.0497 -0.1828 0.1063 0.076 Uiso calc R 1 1 . .
    C C72 0.1825(7) 0.0405(7) 0.1682(2) 0.056(2) Uani d . 1 1 . .
    H H72A 0.1027 0.0786 0.1702 0.068 Uiso calc R 1 1 . .
    C C77 -0.0241(8) 0.4116(8) 0.0971(3) 0.068(2) Uani d . 1 1 . .
    H H77A -0.0613 0.4715 0.1113 0.082 Uiso calc R 1 1 . .
    C C70 0.3881(9) -0.0193(8) 0.1972(3) 0.075(3) Uani d . 1 1 . .
    H H70A 0.4439 -0.0218 0.2183 0.091 Uiso calc R 1 1 . .
    C C71 0.2653(9) 0.0389(8) 0.1982(2) 0.071(2) Uani d . 1 1 . .
    H H71A 0.2416 0.0771 0.2202 0.085 Uiso calc R 1 1 . .
    C C82 -0.3074(7) -0.0082(8) 0.0506(2) 0.063(2) Uani d . 1 1 . .
    H H82A -0.3861 0.0405 0.0459 0.076 Uiso calc R 1 1 . .
    H H82B -0.2714 -0.0207 0.0250 0.076 Uiso calc R 1 1 . .
    Br Br3 0.65346(8) 0.92999(11) 0.45458(3) 0.1049(4) Uani d . 1 1 . .
    O O5 -0.0484(4) 0.9132(5) 0.46306(15) 0.0584(14) Uani d . 1 1 . .
    H H5A -0.0136 0.9816 0.4595 0.088 Uiso calc R 1 1 . .
    O O6 -0.1023(6) 1.3581(5) 0.42469(16) 0.0695(15) Uani d . 1 1 . .
    N N3 0.0234(5) 1.1195(5) 0.41944(16) 0.0446(15) Uani d . 1 1 . .
    C C52 0.0401(6) 0.8411(7) 0.3638(2) 0.0454(19) Uani d . 1 1 . .
    C C54 0.2342(7) 1.0095(7) 0.4130(2) 0.0499(19) Uani d . 1 1 . .
    C C44 -0.0357(6) 0.8559(7) 0.4299(3) 0.051(2) Uani d . 1 1 . .
    C C47 -0.0175(7) 0.7214(7) 0.3659(3) 0.055(2) Uani d . 1 1 . .
    C C45 -0.0902(7) 0.7381(8) 0.4316(3) 0.065(2) Uani d . 1 1 . .
    H H45A -0.1312 0.7034 0.4548 0.078 Uiso calc R 1 1 . .
    C C61 -0.1706(7) 1.2501(8) 0.4179(2) 0.066(2) Uani d . 1 1 . .
    H H61A -0.2455 1.2767 0.4023 0.080 Uiso calc R 1 1 . .
    H H61B -0.1986 1.2058 0.4431 0.080 Uiso calc R 1 1 . .
    C C51 0.1093(7) 0.8830(7) 0.3283(2) 0.060(2) Uani d . 1 1 . .
    H H51A 0.1518 0.9588 0.3266 0.072 Uiso calc R 1 1 . .
    C C59 0.3337(7) 1.0740(7) 0.3931(2) 0.062(2) Uani d . 1 1 . .
    H H59A 0.3175 1.1313 0.3705 0.075 Uiso calc R 1 1 . .
    C C63 0.0943(7) 1.2306(7) 0.4270(2) 0.060(2) Uani d . 1 1 . .
    H H63A 0.1253 1.2747 0.4021 0.072 Uiso calc R 1 1 . .
    H H63B 0.1671 1.2042 0.4436 0.072 Uiso calc R 1 1 . .
    C C53 0.1006(6) 1.0318(6) 0.3973(2) 0.0447(18) Uani d . 1 1 . .
    H H53A 0.1074 1.0715 0.3697 0.054 Uiso calc R 1 1 . .
    C C55 0.2616(7) 0.9222(7) 0.4462(2) 0.062(2) Uani d . 1 1 . .
    H H55A 0.1959 0.8793 0.4602 0.075 Uiso calc R 1 1 . .
    C C43 0.0316(6) 0.9085(6) 0.3972(2) 0.0431(18) Uani d . 1 1 . .
    C C56 0.3859(8) 0.8993(7) 0.4584(2) 0.067(2) Uani d . 1 1 . .
    H H56A 0.4033 0.8401 0.4804 0.080 Uiso calc R 1 1 . .
    C C46 -0.0846(7) 0.6732(8) 0.4002(3) 0.072(3) Uani d . 1 1 . .
    H H46A -0.1252 0.5965 0.4013 0.086 Uiso calc R 1 1 . .
    C C50 0.1154(8) 0.8161(8) 0.2969(3) 0.071(2) Uani d . 1 1 . .
    H H50A 0.1607 0.8475 0.2743 0.085 Uiso calc R 1 1 . .
    C C48 -0.0106(7) 0.6550(7) 0.3323(3) 0.070(3) Uani d . 1 1 . .
    H H48A -0.0512 0.5783 0.3334 0.085 Uiso calc R 1 1 . .
    C C60 -0.0906(7) 1.1613(7) 0.3964(2) 0.060(2) Uani d . 1 1 . .
    H H60A -0.1400 1.0887 0.3924 0.073 Uiso calc R 1 1 . .
    H H60B -0.0657 1.2037 0.3705 0.073 Uiso calc R 1 1 . .
    C C62 0.0072(8) 1.3189(7) 0.4476(2) 0.063(2) Uani d . 1 1 . .
    H H62A -0.0191 1.2759 0.4732 0.076 Uiso calc R 1 1 . .
    H H62B 0.0542 1.3926 0.4522 0.076 Uiso calc R 1 1 . .
    C C58 0.4572(8) 1.0534(9) 0.4067(3) 0.072(3) Uani d . 1 1 . .
    H H58A 0.5227 1.1010 0.3942 0.087 Uiso calc R 1 1 . .
    C C57 0.4839(7) 0.9628(8) 0.4385(3) 0.065(2) Uani d . 1 1 . .
    C C49 0.0547(8) 0.7013(9) 0.2983(3) 0.080(3) Uani d . 1 1 . .
    H H49A 0.0580 0.6566 0.2766 0.096 Uiso calc R 1 1 . .
loop_
    _atom_site_aniso_label
    _atom_site_aniso_U_11
    _atom_site_aniso_U_22
    _atom_site_aniso_U_33
    _atom_site_aniso_U_12
    _atom_site_aniso_U_13
    _atom_site_aniso_U_23
    Br1 0.1015(8) 0.0790(7) 0.0584(6) 0.0112(5) -0.0019(5) -0.0239(5)
    O1 0.057(4) 0.044(3) 0.110(5) -0.004(3) 0.003(3) -0.007(3)
    O2 0.048(4) 0.093(4) 0.066(4) 0.003(3) 0.010(3) -0.016(3)
    N1 0.038(4) 0.050(4) 0.045(4) -0.002(3) 0.001(3) -0.009(3)
    C18 0.054(5) 0.061(5) 0.043(5) -0.011(4) -0.001(4) -0.011(4)
    C1 0.041(5) 0.046(5) 0.046(5) -0.001(4) 0.008(4) -0.004(4)
    C12 0.052(5) 0.054(5) 0.040(5) -0.007(4) 0.001(4) 0.002(4)
    C2 0.055(6) 0.061(6) 0.062(6) -0.010(5) 0.009(4) -0.017(5)
    C11 0.045(5) 0.049(5) 0.036(5) 0.000(4) 0.004(4) 0.007(4)
    C3 0.042(6) 0.082(7) 0.075(6) -0.012(5) 0.003(5) -0.021(5)
    C15 0.064(6) 0.044(5) 0.057(6) 0.012(4) -0.009(4) -0.023(4)
    C21 0.045(5) 0.060(5) 0.054(5) -0.003(4) -0.002(4) -0.014(4)
    C13 0.080(6) 0.052(5) 0.050(6) -0.018(5) 0.006(5) 0.003(4)
    C17 0.076(6) 0.056(5) 0.056(6) -0.016(4) 0.011(5) -0.010(5)
    C16 0.087(6) 0.078(6) 0.040(5) -0.027(5) 0.020(4) 0.001(5)
    C20 0.050(5) 0.091(7) 0.065(6) 0.002(5) -0.004(4) -0.012(5)
    C19 0.059(6) 0.072(6) 0.053(5) -0.002(5) -0.008(4) -0.020(4)
    C14 0.079(6) 0.047(5) 0.067(7) -0.005(4) 0.003(5) -0.002(5)
    C10 0.054(6) 0.061(6) 0.038(5) 0.002(5) 0.007(4) 0.002(4)
    C5 0.044(6) 0.105(8) 0.048(5) 0.014(6) 0.006(4) -0.006(5)
    C9 0.072(6) 0.063(6) 0.062(6) -0.002(5) 0.008(5) 0.010(5)
    C4 0.047(6) 0.121(9) 0.081(7) -0.024(7) 0.004(5) -0.036(7)
    C8 0.095(8) 0.070(7) 0.095(8) 0.020(7) 0.023(7) 0.015(6)
    C6 0.066(7) 0.120(9) 0.069(7) 0.027(7) -0.002(5) 0.008(7)
    C7 0.079(9) 0.131(11) 0.082(8) 0.044(8) 0.007(6) 0.037(7)
    Br2 0.0792(7) 0.1115(8) 0.0647(7) -0.0114(6) 0.0219(5) -0.0139(6)
    O3 0.055(4) 0.064(4) 0.098(5) 0.000(3) 0.000(3) -0.017(3)
    O4 0.129(5) 0.047(4) 0.084(5) -0.013(3) 0.025(4) -0.002(3)
    N2 0.068(4) 0.041(4) 0.044(4) -0.001(3) 0.002(3) -0.014(3)
    C22 0.036(5) 0.045(5) 0.040(4) 0.003(4) 0.004(3) -0.005(4)
    C32 0.044(5) 0.039(4) 0.048(5) -0.002(4) -0.007(4) -0.004(4)
    C31 0.053(6) 0.053(5) 0.036(5) -0.004(5) -0.002(4) -0.003(4)
    C36 0.049(5) 0.067(6) 0.065(6) -0.008(5) 0.017(5) -0.021(5)
    C33 0.047(5) 0.043(5) 0.045(5) -0.004(4) -0.004(4) -0.009(4)
    C38 0.058(6) 0.089(6) 0.055(6) 0.028(5) 0.006(5) -0.013(5)
    C40 0.098(7) 0.048(5) 0.112(9) -0.017(5) 0.016(6) -0.027(6)
    C25 0.102(8) 0.047(6) 0.051(6) 0.018(6) 0.003(5) -0.001(4)
    C26 0.076(7) 0.059(6) 0.035(5) -0.003(6) -0.003(4) -0.004(4)
    C39 0.066(6) 0.058(5) 0.069(6) -0.010(5) 0.004(5) -0.013(5)
    C37 0.070(6) 0.089(7) 0.051(6) 0.025(5) -0.004(5) 0.004(5)
    C30 0.056(6) 0.069(6) 0.042(5) -0.009(5) -0.002(4) -0.002(4)
    C34 0.049(5) 0.074(6) 0.071(7) 0.015(5) 0.006(5) 0.000(5)
    C42 0.071(6) 0.060(5) 0.065(6) -0.011(5) 0.007(5) -0.009(4)
    C29 0.061(6) 0.086(7) 0.061(6) -0.016(6) -0.009(5) 0.012(5)
    C27 0.104(8) 0.054(6) 0.058(6) -0.003(6) -0.027(6) 0.004(4)
    C23 0.065(6) 0.042(5) 0.055(5) -0.003(5) 0.003(4) 0.003(4)
    C24 0.083(7) 0.045(5) 0.076(6) 0.012(5) 0.016(5) -0.013(5)
    C41 0.090(7) 0.058(6) 0.070(6) -0.005(5) 0.029(5) -0.004(5)
    C28 0.116(9) 0.063(7) 0.054(6) -0.031(7) -0.022(6) 0.008(5)
    C35 0.048(5) 0.075(6) 0.073(7) 0.013(5) 0.003(5) -0.015(5)
    Br4 0.1229(9) 0.0442(5) 0.1052(8) -0.0055(5) -0.0244(6) -0.0072(5)
    O7 0.058(3) 0.066(4) 0.060(4) -0.001(3) 0.008(3) -0.018(3)
    O8 0.038(3) 0.085(4) 0.080(4) -0.008(3) 0.004(3) -0.003(3)
    N4 0.037(4) 0.044(4) 0.052(4) 0.000(3) 0.001(3) -0.006(3)
    C75 0.050(5) 0.049(5) 0.051(5) 0.007(4) -0.002(4) -0.012(4)
    C74 0.044(5) 0.042(4) 0.035(4) -0.002(4) 0.008(3) -0.006(3)
    C76 0.074(6) 0.040(5) 0.092(7) 0.002(4) 0.010(5) -0.027(5)
    C73 0.039(5) 0.044(5) 0.053(5) -0.011(4) 0.005(4) 0.000(4)
    C65 0.048(5) 0.027(4) 0.065(6) -0.006(4) 0.014(4) -0.013(4)
    C69 0.047(6) 0.055(6) 0.108(8) -0.015(4) -0.015(6) 0.021(6)
    C64 0.043(5) 0.029(4) 0.063(5) -0.011(4) 0.008(4) -0.012(4)
    C81 0.049(5) 0.053(5) 0.082(6) 0.001(4) -0.008(4) -0.013(5)
    C78 0.084(7) 0.044(5) 0.062(6) 0.010(5) -0.025(5) -0.014(5)
    C79 0.081(6) 0.047(5) 0.071(6) 0.000(5) 0.001(5) -0.009(5)
    C80 0.083(6) 0.042(5) 0.071(6) 0.013(5) 0.001(5) -0.019(5)
    C67 0.044(5) 0.046(5) 0.102(8) -0.007(4) 0.014(5) -0.001(5)
    C66 0.048(5) 0.048(5) 0.071(6) 0.000(4) 0.016(5) -0.027(4)
    C68 0.037(5) 0.028(4) 0.084(7) -0.004(4) 0.005(5) 0.003(4)
    C83 0.069(6) 0.060(5) 0.057(6) -0.023(5) -0.002(5) 0.006(4)
    C84 0.056(5) 0.055(5) 0.075(6) 0.002(4) 0.005(5) 0.007(5)
    C72 0.051(5) 0.069(6) 0.051(5) -0.007(4) -0.004(4) -0.013(4)
    C77 0.079(6) 0.055(6) 0.078(7) 0.006(5) -0.001(5) -0.037(5)
    C70 0.065(7) 0.084(7) 0.075(7) -0.012(5) -0.020(5) -0.003(6)
    C71 0.068(6) 0.090(7) 0.055(6) -0.007(5) -0.007(5) -0.013(5)
    C82 0.049(5) 0.070(6) 0.069(6) 0.011(5) -0.005(4) 0.001(5)
    Br3 0.0455(6) 0.1376(10) 0.1382(10) 0.0112(6) -0.0114(6) -0.0444(8)
    O5 0.051(3) 0.063(3) 0.057(4) -0.004(3) 0.012(3) 0.008(3)
    O6 0.082(4) 0.052(4) 0.076(4) 0.007(3) -0.002(3) -0.016(3)
    N3 0.045(4) 0.035(3) 0.051(4) 0.007(3) -0.004(3) 0.000(3)
    C52 0.024(4) 0.041(5) 0.072(6) 0.001(4) 0.003(4) -0.010(4)
    C54 0.050(5) 0.051(5) 0.050(5) -0.005(4) 0.004(4) -0.010(4)
    C44 0.032(5) 0.044(5) 0.076(7) 0.002(4) 0.006(4) 0.000(5)
    C47 0.029(5) 0.044(5) 0.094(7) 0.004(4) -0.007(4) -0.019(5)
    C45 0.046(5) 0.063(6) 0.082(7) -0.007(5) 0.020(5) 0.006(5)
    C61 0.058(5) 0.070(6) 0.069(6) 0.019(5) -0.012(4) -0.004(5)
    C51 0.067(6) 0.044(5) 0.068(6) -0.002(4) 0.009(5) -0.006(5)
    C59 0.037(5) 0.074(6) 0.077(6) -0.005(5) 0.014(5) -0.016(5)
    C63 0.061(5) 0.060(5) 0.060(6) -0.008(5) -0.006(4) -0.011(4)
    C53 0.032(4) 0.050(5) 0.051(5) -0.005(4) 0.004(4) -0.001(4)
    C55 0.042(5) 0.070(6) 0.072(6) -0.001(4) 0.008(4) 0.002(5)
    C43 0.031(4) 0.036(4) 0.059(5) 0.001(4) 0.000(4) 0.003(4)
    C56 0.060(6) 0.071(6) 0.067(6) 0.004(5) 0.001(5) -0.003(5)
    C46 0.044(5) 0.048(5) 0.120(9) -0.003(4) 0.009(6) 0.001(6)
    C50 0.073(6) 0.070(6) 0.073(7) 0.001(5) 0.007(5) -0.025(5)
    C48 0.044(5) 0.049(5) 0.125(9) -0.005(4) -0.010(6) -0.032(6)
    C60 0.067(6) 0.044(5) 0.070(6) 0.012(4) -0.005(5) -0.005(4)
    C62 0.069(6) 0.055(5) 0.071(6) -0.002(5) -0.002(5) -0.022(5)
    C58 0.049(6) 0.090(7) 0.079(7) -0.016(5) 0.021(5) -0.019(6)
    C57 0.036(5) 0.074(6) 0.090(7) 0.002(5) 0.009(5) -0.032(6)
    C49 0.059(6) 0.090(8) 0.097(8) 0.005(6) 0.000(6) -0.037(6)
_geom_special_details
;
All e.s.d.'s (except the e.s.d. in the dihedral angle between two l.s. planes)
are estimated using the full covariance matrix. The cell e.s.d.'s are taken
into account individually in the estimation of e.s.d.'s in distances, angles
and torsion angles; correlations between e.s.d.'s in cell parameters are only
used when they are defined by crystal symmetry. An approximate (isotropic)
treatment of cell e.s.d.'s is used for estimating e.s.d.'s involving l.s.
planes.
;
loop_
    _geom_bond_atom_site_label_1
    _geom_bond_atom_site_label_2
    _geom_bond_site_symmetry_2
    _geom_bond_distance
    _geom_bond_publ_flag
    Br1 C15 . 1.911(7) ?
    O1 C2 . 1.354(9) ?
    O1 H1A . 0.8200 ?
    O2 C19 . 1.406(8) ?
    O2 C20 . 1.429(8) ?
    N1 C18 . 1.474(8) ?
    N1 C21 . 1.477(8) ?
    N1 C11 . 1.488(8) ?
    C18 C19 . 1.500(9) ?
    C18 H18A . 0.9700 ?
    C18 H18B . 0.9700 ?
    C1 C2 . 1.382(9) ?
    C1 C10 . 1.408(9) ?
    C1 C11 . 1.537(9) ?
    C12 C13 . 1.375(9) ?
    C12 C17 . 1.395(9) ?
    C12 C11 . 1.526(9) ?
    C2 C3 . 1.421(10) ?
    C11 H11A . 0.9800 ?
    C3 C4 . 1.333(11) ?
    C3 H3A . 0.9300 ?
    C15 C16 . 1.358(9) ?
    C15 C14 . 1.378(10) ?
    C21 C20 . 1.490(9) ?
    C21 H21A . 0.9700 ?
    C21 H21B . 0.9700 ?
    C13 C14 . 1.376(10) ?
    C13 H13A . 0.9300 ?
    C17 C16 . 1.387(10) ?
    C17 H17A . 0.9300 ?
    C16 H16A . 0.9300 ?
    C20 H20A . 0.9700 ?
    C20 H20B . 0.9700 ?
    C19 H19A . 0.9700 ?
    C19 H19B . 0.9700 ?
    C14 H14A . 0.9300 ?
    C10 C9 . 1.415(10) ?
    C10 C5 . 1.445(10) ?
    C5 C6 . 1.398(11) ?
    C5 C4 . 1.408(11) ?
    C9 C8 . 1.391(11) ?
    C9 H9A . 0.9300 ?
    C4 H4A . 0.9300 ?
    C8 C7 . 1.382(13) ?
    C8 H8A . 0.9300 ?
    C6 C7 . 1.345(13) ?
    C6 H6A . 0.9300 ?
    C7 H7A . 0.9300 ?
    Br2 C36 . 1.912(8) ?
    O3 C23 . 1.359(8) ?
    O3 H3B . 0.8200 ?
    O4 C41 . 1.402(8) ?
    O4 C40 . 1.409(9) ?
    N2 C39 . 1.480(8) ?
    N2 C42 . 1.485(8) ?
    N2 C32 . 1.491(8) ?
    C22 C23 . 1.387(9) ?
    C22 C31 . 1.429(9) ?
    C22 C32 . 1.510(8) ?
    C32 C33 . 1.521(9) ?
    C32 H32A . 0.9800 ?
    C31 C30 . 1.409(9) ?
    C31 C26 . 1.425(10) ?
    C36 C37 . 1.360(10) ?
    C36 C35 . 1.364(10) ?
    C33 C34 . 1.372(9) ?
    C33 C38 . 1.377(9) ?
    C38 C37 . 1.378(10) ?
    C38 H38A . 0.9300 ?
    C40 C39 . 1.503(10) ?
    C40 H40A . 0.9700 ?
    C40 H40B . 0.9700 ?
    C25 C24 . 1.344(10) ?
    C25 C26 . 1.399(10) ?
    C25 H25A . 0.9300 ?
    C26 C27 . 1.423(10) ?
    C39 H39A . 0.9700 ?
    C39 H39B . 0.9700 ?
    C37 H37A . 0.9300 ?
    C30 C29 . 1.382(10) ?
    C30 H30A . 0.9300 ?
    C34 C35 . 1.386(10) ?
    C34 H34A . 0.9300 ?
    C42 C41 . 1.503(9) ?
    C42 H42A . 0.9700 ?
    C42 H42B . 0.9700 ?
    C29 C28 . 1.393(11) ?
    C29 H29A . 0.9300 ?
    C27 C28 . 1.352(11) ?
    C27 H27A . 0.9300 ?
    C23 C24 . 1.401(9) ?
    C24 H24A . 0.9300 ?
    C41 H41A . 0.9700 ?
    C41 H41B . 0.9700 ?
    C28 H28A . 0.9300 ?
    C35 H35A . 0.9300 ?
    Br4 C78 . 1.932(8) ?
    O7 C65 . 1.349(8) ?
    O7 H7B . 0.8200 ?
    O8 C83 . 1.406(8) ?
    O8 C82 . 1.416(8) ?
    N4 C81 . 1.470(8) ?
    N4 C84 . 1.472(8) ?
    N4 C74 . 1.501(8) ?
    C75 C76 . 1.379(9) ?
    C75 C80 . 1.396(9) ?
    C75 C74 . 1.510(9) ?
    C74 C64 . 1.526(9) ?
    C74 H74A . 0.9800 ?
    C76 C77 . 1.383(10) ?
    C76 H76A . 0.9300 ?
    C73 C68 . 1.405(9) ?
    C73 C72 . 1.412(9) ?
    C73 C64 . 1.437(9) ?
    C65 C66 . 1.406(9) ?
    C65 C64 . 1.411(9) ?
    C69 C70 . 1.357(11) ?
    C69 C68 . 1.425(10) ?
    C69 H69A . 0.9300 ?
    C81 C82 . 1.498(9) ?
    C81 H81A . 0.9700 ?
    C81 H81B . 0.9700 ?
    C78 C79 . 1.358(10) ?
    C78 C77 . 1.367(10) ?
    C79 C80 . 1.370(9) ?
    C79 H79A . 0.9300 ?
    C80 H80A . 0.9300 ?
    C67 C66 . 1.336(10) ?
    C67 C68 . 1.421(10) ?
    C67 H67A . 0.9300 ?
    C66 H66A . 0.9300 ?
    C83 C84 . 1.519(9) ?
    C83 H83A . 0.9700 ?
    C83 H83B . 0.9700 ?
    C84 H84A . 0.9700 ?
    C84 H84B . 0.9700 ?
    C72 C71 . 1.346(9) ?
    C72 H72A . 0.9300 ?
    C77 H77A . 0.9300 ?
    C70 C71 . 1.422(11) ?
    C70 H70A . 0.9300 ?
    C71 H71A . 0.9300 ?
    C82 H82A . 0.9700 ?
    C82 H82B . 0.9700 ?
    Br3 C57 . 1.882(8) ?
    O5 C44 . 1.357(8) ?
    O5 H5A . 0.8200 ?
    O6 C61 . 1.421(8) ?
    O6 C62 . 1.421(8) ?
    N3 C60 . 1.466(8) ?
    N3 C63 . 1.470(8) ?
    N3 C53 . 1.499(8) ?
    C52 C47 . 1.422(9) ?
    C52 C43 . 1.425(9) ?
    C52 C51 . 1.427(9) ?
    C54 C59 . 1.387(9) ?
    C54 C55 . 1.395(9) ?
    C54 C53 . 1.509(9) ?
    C44 C43 . 1.376(9) ?
    C44 C45 . 1.391(10) ?
    C47 C46 . 1.402(11) ?
    C47 C48 . 1.422(10) ?
    C45 C46 . 1.350(10) ?
    C45 H45A . 0.9300 ?
    C61 C60 . 1.511(9) ?
    C61 H61A . 0.9700 ?
    C61 H61B . 0.9700 ?
    C51 C50 . 1.363(9) ?
    C51 H51A . 0.9300 ?
    C59 C58 . 1.386(10) ?
    C59 H59A . 0.9300 ?
    C63 C62 . 1.533(9) ?
    C63 H63A . 0.9700 ?
    C63 H63B . 0.9700 ?
    C53 C43 . 1.522(9) ?
    C53 H53A . 0.9800 ?
    C55 C56 . 1.382(10) ?
    C55 H55A . 0.9300 ?
    C56 C57 . 1.369(10) ?
    C56 H56A . 0.9300 ?
    C46 H46A . 0.9300 ?
    C50 C49 . 1.392(10) ?
    C50 H50A . 0.9300 ?
    C48 C49 . 1.380(11) ?
    C48 H48A . 0.9300 ?
    C60 H60A . 0.9700 ?
    C60 H60B . 0.9700 ?
    C62 H62A . 0.9700 ?
    C62 H62B . 0.9700 ?
    C58 C57 . 1.380(11) ?
    C58 H58A . 0.9300 ?
    C49 H49A . 0.9300 ?
loop_
    _geom_angle_atom_site_label_1
    _geom_angle_atom_site_label_2
    _geom_angle_atom_site_label_3
    _geom_angle_site_symmetry_1
    _geom_angle_site_symmetry_3
    _geom_angle
    _geom_angle_publ_flag
    C2 O1 H1A . . 109.5 ?
    C19 O2 C20 . . 109.3(5) ?
    C18 N1 C21 . . 107.3(5) ?
    C18 N1 C11 . . 109.0(5) ?
    C21 N1 C11 . . 114.4(5) ?
    N1 C18 C19 . . 110.5(6) ?
    N1 C18 H18A . . 109.5 ?
    C19 C18 H18A . . 109.5 ?
    N1 C18 H18B . . 109.5 ?
    C19 C18 H18B . . 109.5 ?
    H18A C18 H18B . . 108.1 ?
    C2 C1 C10 . . 119.7(7) ?
    C2 C1 C11 . . 119.9(7) ?
    C10 C1 C11 . . 120.4(7) ?
    C13 C12 C17 . . 118.5(7) ?
    C13 C12 C11 . . 120.0(7) ?
    C17 C12 C11 . . 121.5(7) ?
    O1 C2 C1 . . 125.2(7) ?
    O1 C2 C3 . . 114.1(7) ?
    C1 C2 C3 . . 120.7(8) ?
    N1 C11 C12 . . 112.0(5) ?
    N1 C11 C1 . . 111.2(5) ?
    C12 C11 C1 . . 112.8(5) ?
    N1 C11 H11A . . 106.8 ?
    C12 C11 H11A . . 106.8 ?
    C1 C11 H11A . . 106.8 ?
    C4 C3 C2 . . 118.9(8) ?
    C4 C3 H3A . . 120.6 ?
    C2 C3 H3A . . 120.6 ?
    C16 C15 C14 . . 121.7(7) ?
    C16 C15 Br1 . . 121.0(7) ?
    C14 C15 Br1 . . 117.2(6) ?
    N1 C21 C20 . . 110.1(6) ?
    N1 C21 H21A . . 109.6 ?
    C20 C21 H21A . . 109.6 ?
    N1 C21 H21B . . 109.6 ?
    C20 C21 H21B . . 109.6 ?
    H21A C21 H21B . . 108.1 ?
    C12 C13 C14 . . 122.6(7) ?
    C12 C13 H13A . . 118.7 ?
    C14 C13 H13A . . 118.7 ?
    C16 C17 C12 . . 119.3(7) ?
    C16 C17 H17A . . 120.4 ?
    C12 C17 H17A . . 120.4 ?
    C15 C16 C17 . . 120.4(7) ?
    C15 C16 H16A . . 119.8 ?
    C17 C16 H16A . . 119.8 ?
    O2 C20 C21 . . 113.3(6) ?
    O2 C20 H20A . . 108.9 ?
    C21 C20 H20A . . 108.9 ?
    O2 C20 H20B . . 108.9 ?
    C21 C20 H20B . . 108.9 ?
    H20A C20 H20B . . 107.7 ?
    O2 C19 C18 . . 111.2(6) ?
    O2 C19 H19A . . 109.4 ?
    C18 C19 H19A . . 109.4 ?
    O2 C19 H19B . . 109.4 ?
    C18 C19 H19B . . 109.4 ?
    H19A C19 H19B . . 108.0 ?
    C13 C14 C15 . . 117.6(7) ?
    C13 C14 H14A . . 121.2 ?
    C15 C14 H14A . . 121.2 ?
    C1 C10 C9 . . 122.8(8) ?
    C1 C10 C5 . . 120.2(8) ?
    C9 C10 C5 . . 116.9(8) ?
    C6 C5 C4 . . 125.2(10) ?
    C6 C5 C10 . . 118.8(10) ?
    C4 C5 C10 . . 116.0(8) ?
    C8 C9 C10 . . 120.6(9) ?
    C8 C9 H9A . . 119.7 ?
    C10 C9 H9A . . 119.7 ?
    C3 C4 C5 . . 124.5(9) ?
    C3 C4 H4A . . 117.7 ?
    C5 C4 H4A . . 117.7 ?
    C7 C8 C9 . . 121.3(10) ?
    C7 C8 H8A . . 119.3 ?
    C9 C8 H8A . . 119.3 ?
    C7 C6 C5 . . 123.0(10) ?
    C7 C6 H6A . . 118.5 ?
    C5 C6 H6A . . 118.5 ?
    C6 C7 C8 . . 119.2(10) ?
    C6 C7 H7A . . 120.4 ?
    C8 C7 H7A . . 120.4 ?
    C23 O3 H3B . . 109.5 ?
    C41 O4 C40 . . 109.2(6) ?
    C39 N2 C42 . . 108.1(6) ?
    C39 N2 C32 . . 113.2(5) ?
    C42 N2 C32 . . 109.6(5) ?
    C23 C22 C31 . . 118.4(7) ?
    C23 C22 C32 . . 121.6(6) ?
    C31 C22 C32 . . 120.0(6) ?
    N2 C32 C22 . . 111.3(5) ?
    N2 C32 C33 . . 113.9(5) ?
    C22 C32 C33 . . 112.7(5) ?
    N2 C32 H32A . . 106.1 ?
    C22 C32 H32A . . 106.1 ?
    C33 C32 H32A . . 106.1 ?
    C30 C31 C26 . . 117.8(7) ?
    C30 C31 C22 . . 122.6(7) ?
    C26 C31 C22 . . 119.6(7) ?
    C37 C36 C35 . . 122.1(8) ?
    C37 C36 Br2 . . 121.0(7) ?
    C35 C36 Br2 . . 116.7(6) ?
    C34 C33 C38 . . 118.1(7) ?
    C34 C33 C32 . . 119.7(7) ?
    C38 C33 C32 . . 122.1(7) ?
    C33 C38 C37 . . 121.2(7) ?
    C33 C38 H38A . . 119.4 ?
    C37 C38 H38A . . 119.4 ?
    O4 C40 C39 . . 112.8(7) ?
    O4 C40 H40A . . 109.0 ?
    C39 C40 H40A . . 109.0 ?
    O4 C40 H40B . . 109.0 ?
    C39 C40 H40B . . 109.0 ?
    H40A C40 H40B . . 107.8 ?
    C24 C25 C26 . . 122.2(8) ?
    C24 C25 H25A . . 118.9 ?
    C26 C25 H25A . . 118.9 ?
    C25 C26 C27 . . 122.7(9) ?
    C25 C26 C31 . . 118.3(8) ?
    C27 C26 C31 . . 119.0(8) ?
    N2 C39 C40 . . 109.8(6) ?
    N2 C39 H39A . . 109.7 ?
    C40 C39 H39A . . 109.7 ?
    N2 C39 H39B . . 109.7 ?
    C40 C39 H39B . . 109.7 ?
    H39A C39 H39B . . 108.2 ?
    C36 C37 C38 . . 118.8(8) ?
    C36 C37 H37A . . 120.6 ?
    C38 C37 H37A . . 120.6 ?
    C29 C30 C31 . . 121.3(8) ?
    C29 C30 H30A . . 119.4 ?
    C31 C30 H30A . . 119.4 ?
    C33 C34 C35 . . 121.7(8) ?
    C33 C34 H34A . . 119.1 ?
    C35 C34 H34A . . 119.1 ?
    N2 C42 C41 . . 110.3(6) ?
    N2 C42 H42A . . 109.6 ?
    C41 C42 H42A . . 109.6 ?
    N2 C42 H42B . . 109.6 ?
    C41 C42 H42B . . 109.6 ?
    H42A C42 H42B . . 108.1 ?
    C30 C29 C28 . . 120.4(8) ?
    C30 C29 H29A . . 119.8 ?
    C28 C29 H29A . . 119.8 ?
    C28 C27 C26 . . 121.3(9) ?
    C28 C27 H27A . . 119.3 ?
    C26 C27 H27A . . 119.3 ?
    O3 C23 C22 . . 123.3(7) ?
    O3 C23 C24 . . 115.5(8) ?
    C22 C23 C24 . . 121.2(8) ?
    C25 C24 C23 . . 120.1(8) ?
    C25 C24 H24A . . 119.9 ?
    C23 C24 H24A . . 119.9 ?
    O4 C41 C42 . . 112.4(6) ?
    O4 C41 H41A . . 109.1 ?
    C42 C41 H41A . . 109.1 ?
    O4 C41 H41B . . 109.1 ?
    C42 C41 H41B . . 109.1 ?
    H41A C41 H41B . . 107.9 ?
    C27 C28 C29 . . 120.2(9) ?
    C27 C28 H28A . . 119.9 ?
    C29 C28 H28A . . 119.9 ?
    C36 C35 C34 . . 117.9(7) ?
    C36 C35 H35A . . 121.1 ?
    C34 C35 H35A . . 121.1 ?
    C65 O7 H7B . . 109.5 ?
    C83 O8 C82 . . 110.6(5) ?
    C81 N4 C84 . . 108.8(5) ?
    C81 N4 C74 . . 113.5(5) ?
    C84 N4 C74 . . 109.7(5) ?
    C76 C75 C80 . . 118.4(7) ?
    C76 C75 C74 . . 119.8(7) ?
    C80 C75 C74 . . 121.8(6) ?
    N4 C74 C75 . . 113.9(5) ?
    N4 C74 C64 . . 109.4(5) ?
    C75 C74 C64 . . 110.2(5) ?
    N4 C74 H74A . . 107.7 ?
    C75 C74 H74A . . 107.7 ?
    C64 C74 H74A . . 107.7 ?
    C75 C76 C77 . . 121.4(8) ?
    C75 C76 H76A . . 119.3 ?
    C77 C76 H76A . . 119.3 ?
    C68 C73 C72 . . 118.2(7) ?
    C68 C73 C64 . . 120.3(7) ?
    C72 C73 C64 . . 121.6(7) ?
    O7 C65 C66 . . 116.9(7) ?
    O7 C65 C64 . . 123.1(7) ?
    C66 C65 C64 . . 120.0(8) ?
    C70 C69 C68 . . 122.8(9) ?
    C70 C69 H69A . . 118.6 ?
    C68 C69 H69A . . 118.6 ?
    C65 C64 C73 . . 117.8(7) ?
    C65 C64 C74 . . 121.1(7) ?
    C73 C64 C74 . . 120.9(6) ?
    N4 C81 C82 . . 110.0(6) ?
    N4 C81 H81A . . 109.7 ?
    C82 C81 H81A . . 109.7 ?
    N4 C81 H81B . . 109.7 ?
    C82 C81 H81B . . 109.7 ?
    H81A C81 H81B . . 108.2 ?
    C79 C78 C77 . . 122.1(8) ?
    C79 C78 Br4 . . 119.3(7) ?
    C77 C78 Br4 . . 118.6(6) ?
    C78 C79 C80 . . 119.7(8) ?
    C78 C79 H79A . . 120.1 ?
    C80 C79 H79A . . 120.1 ?
    C79 C80 C75 . . 120.2(7) ?
    C79 C80 H80A . . 119.9 ?
    C75 C80 H80A . . 119.9 ?
    C66 C67 C68 . . 120.4(8) ?
    C66 C67 H67A . . 119.8 ?
    C68 C67 H67A . . 119.8 ?
    C67 C66 C65 . . 122.1(8) ?
    C67 C66 H66A . . 118.9 ?
    C65 C66 H66A . . 118.9 ?
    C73 C68 C67 . . 119.3(8) ?
    C73 C68 C69 . . 118.6(8) ?
    C67 C68 C69 . . 122.0(8) ?
    O8 C83 C84 . . 111.0(6) ?
    O8 C83 H83A . . 109.4 ?
    C84 C83 H83A . . 109.4 ?
    O8 C83 H83B . . 109.4 ?
    C84 C83 H83B . . 109.4 ?
    H83A C83 H83B . . 108.0 ?
    N4 C84 C83 . . 110.7(6) ?
    N4 C84 H84A . . 109.5 ?
    C83 C84 H84A . . 109.5 ?
    N4 C84 H84B . . 109.5 ?
    C83 C84 H84B . . 109.5 ?
    H84A C84 H84B . . 108.1 ?
    C71 C72 C73 . . 121.3(8) ?
    C71 C72 H72A . . 119.3 ?
    C73 C72 H72A . . 119.3 ?
    C78 C77 C76 . . 118.1(7) ?
    C78 C77 H77A . . 121.0 ?
    C76 C77 H77A . . 121.0 ?
    C69 C70 C71 . . 117.0(8) ?
    C69 C70 H70A . . 121.5 ?
    C71 C70 H70A . . 121.5 ?
    C72 C71 C70 . . 122.0(8) ?
    C72 C71 H71A . . 119.0 ?
    C70 C71 H71A . . 119.0 ?
    O8 C82 C81 . . 112.4(6) ?
    O8 C82 H82A . . 109.1 ?
    C81 C82 H82A . . 109.1 ?
    O8 C82 H82B . . 109.1 ?
    C81 C82 H82B . . 109.1 ?
    H82A C82 H82B . . 107.9 ?
    C44 O5 H5A . . 109.5 ?
    C61 O6 C62 . . 109.1(5) ?
    C60 N3 C63 . . 109.1(5) ?
    C60 N3 C53 . . 108.9(5) ?
    C63 N3 C53 . . 112.7(5) ?
    C47 C52 C43 . . 119.2(7) ?
    C47 C52 C51 . . 116.7(7) ?
    C43 C52 C51 . . 124.0(7) ?
    C59 C54 C55 . . 118.7(7) ?
    C59 C54 C53 . . 119.4(7) ?
    C55 C54 C53 . . 121.9(7) ?
    O5 C44 C43 . . 122.2(7) ?
    O5 C44 C45 . . 116.0(7) ?
    C43 C44 C45 . . 121.8(8) ?
    C46 C47 C52 . . 119.7(8) ?
    C46 C47 C48 . . 121.1(8) ?
    C52 C47 C48 . . 119.2(8) ?
    C46 C45 C44 . . 121.0(8) ?
    C46 C45 H45A . . 119.5 ?
    C44 C45 H45A . . 119.5 ?
    O6 C61 C60 . . 112.0(6) ?
    O6 C61 H61A . . 109.2 ?
    C60 C61 H61A . . 109.2 ?
    O6 C61 H61B . . 109.2 ?
    C60 C61 H61B . . 109.2 ?
    H61A C61 H61B . . 107.9 ?
    C50 C51 C52 . . 122.5(8) ?
    C50 C51 H51A . . 118.8 ?
    C52 C51 H51A . . 118.8 ?
    C58 C59 C54 . . 120.2(8) ?
    C58 C59 H59A . . 119.9 ?
    C54 C59 H59A . . 119.9 ?
    N3 C63 C62 . . 109.7(6) ?
    N3 C63 H63A . . 109.7 ?
    C62 C63 H63A . . 109.7 ?
    N3 C63 H63B . . 109.7 ?
    C62 C63 H63B . . 109.7 ?
    H63A C63 H63B . . 108.2 ?
    N3 C53 C54 . . 112.9(6) ?
    N3 C53 C43 . . 110.1(5) ?
    C54 C53 C43 . . 111.6(5) ?
    N3 C53 H53A . . 107.3 ?
    C54 C53 H53A . . 107.3 ?
    C43 C53 H53A . . 107.3 ?
    C56 C55 C54 . . 120.3(7) ?
    C56 C55 H55A . . 119.9 ?
    C54 C55 H55A . . 119.9 ?
    C44 C43 C52 . . 118.1(7) ?
    C44 C43 C53 . . 120.9(7) ?
    C52 C43 C53 . . 120.9(6) ?
    C57 C56 C55 . . 120.8(8) ?
    C57 C56 H56A . . 119.6 ?
    C55 C56 H56A . . 119.6 ?
    C45 C46 C47 . . 120.0(8) ?
    C45 C46 H46A . . 120.0 ?
    C47 C46 H46A . . 120.0 ?
    C51 C50 C49 . . 120.9(8) ?
    C51 C50 H50A . . 119.5 ?
    C49 C50 H50A . . 119.5 ?
    C49 C48 C47 . . 121.8(8) ?
    C49 C48 H48A . . 119.1 ?
    C47 C48 H48A . . 119.1 ?
    N3 C60 C61 . . 110.2(6) ?
    N3 C60 H60A . . 109.6 ?
    C61 C60 H60A . . 109.6 ?
    N3 C60 H60B . . 109.6 ?
    C61 C60 H60B . . 109.6 ?
    H60A C60 H60B . . 108.1 ?
    O6 C62 C63 . . 111.8(6) ?
    O6 C62 H62A . . 109.3 ?
    C63 C62 H62A . . 109.3 ?
    O6 C62 H62B . . 109.3 ?
    C63 C62 H62B . . 109.3 ?
    H62A C62 H62B . . 107.9 ?
    C57 C58 C59 . . 120.5(8) ?
    C57 C58 H58A . . 119.7 ?
    C59 C58 H58A . . 119.7 ?
    C56 C57 C58 . . 119.3(8) ?
    C56 C57 Br3 . . 120.9(8) ?
    C58 C57 Br3 . . 119.7(7) ?
    C48 C49 C50 . . 118.8(9) ?
    C48 C49 H49A . . 120.6 ?
    C50 C49 H49A . . 120.6 ?
loop_
    _geom_hbond_atom_site_label_D
    _geom_hbond_atom_site_label_H
    _geom_hbond_atom_site_label_A
    _geom_hbond_site_symmetry_A
    _geom_hbond_distance_DH
    _geom_hbond_distance_HA
    _geom_hbond_distance_DA
    _geom_hbond_angle_DHA
    O1 H1A N1 . 0.82 1.92 2.600(7) 139.4
    O3 H3B N2 . 0.82 1.92 2.601(7) 140.0
    O5 H5A N3 . 0.82 1.91 2.612(7) 142.4
    O7 H7B N4 . 0.82 1.93 2.620(7) 141.7
    C25 H25A O4 1_565 0.93 2.58 3.473(10) 161.6
    C46 H46A O6 1_545 0.93 2.57 3.371(10) 144.0
    C55 H55A O5 . 0.93 2.59 3.305(9) 134.2
    C67 H67A O8 1_655 0.93 2.41 3.208(9) 143.3
data_global
_journal_date_recd_electronic     2012-01-28
_journal_date_accepted     2012-02-03
_journal_name_full     'Acta Crystallographica, Section E'
_journal_year     2012
_journal_volume     68
_journal_issue      3
_journal_page_first     o812
_journal_page_last     o812
_journal_paper_category     QO
_journal_paper_doi     10.1107/S160053681200459X
_journal_coeditor_code     XU5461
_publ_contact_author_name     'Qun Zhao'
_publ_contact_author_address
;
School of Pharmaceutical Sciences,
Nanjing University of Chinese Medicine,
Nanjing 210046, People's Republic of China
;
_publ_contact_author_email     qzhaonucm@gmail.com
_publ_contact_author_fax     ?
_publ_contact_author_phone     ?
_publ_section_title
;
1-[(4-Bromophenyl)(morpholin-4-yl)methyl]naphthalen-2-ol
;
loop_
    _publ_author_name
    _publ_author_address
    'Zhao, Qun'
;
School of Pharmaceutical Sciences,
Nanjing University of Chinese Medicine,
Nanjing 210046,
People's Republic of China
;
