# Supplementary material for: 1-[(4-Bromo­phen­yl)(morpholin-4-yl)­meth­yl]naphthalen-2-ol
Source: Acta Crystallogr Sect E Struct Rep Online. 2012 Feb 24;68(Pt 3):o812. doi: 10.1107/S160053681200459X (PMC3297874; doi:10.1107/S160053681200459X)
Supplement: Supplementary file 2 [file e-68-0o812-Isup2.hkl]

# 
# h,k,l, Fc-squared, Fo-squared, sigma(Fo-squared) and status flag 
# 
data_I
_shelx_title ' 1                               P-1' 
_shelx_refln_list_code          4 
_shelx_F_calc_maximum      347.83 
_exptl_crystal_F_000      1631.76 
_reflns_d_resolution_high  0.8410 
 
loop_ 
 _symmetry_equiv_pos_as_xyz 
 'x, y, z' 
 '-x, -y, -z' 
 
_cell_length_a    10.5140 
_cell_length_b    10.7000 
_cell_length_c    34.0020 
_cell_angle_alpha  82.320 
_cell_angle_beta   89.430 
_cell_angle_gamma  88.670 
 
_shelx_F_squared_multiplier     1.000 
 
loop_ 
 _refln_index_h 
 _refln_index_k 
 _refln_index_l 
 _refln_F_squared_calc 
 _refln_F_squared_meas 
 _refln_F_squared_sigma 
 _refln_observed_status 
   2   0   0     6157.61     6740.70    159.08 o 
   3   0   0     5216.89     6495.12    435.38 o 
   4   0   0       54.38       53.97     22.16 o 
   5   0   0     2607.72     2723.62    126.60 o 
   6   0   0     1348.85     1647.08    171.77 o 
   7   0   0      582.44      576.07     64.18 o 
   8   0   0       20.06       83.30    108.86 o 
   9   0   0      859.78      899.96    112.25 o 
  10   0   0      160.46      293.06    102.25 o 
  11   0   0      176.32      200.62    211.89 o 
  12   0   0      206.68       97.20    235.61 o 
 -12   1   0       30.60      -15.16    155.13 o 
 -11   1   0        8.82     -111.33    113.16 o 
 -10   1   0       31.14      197.51    225.89 o 
  -9   1   0     2658.70     2363.10    207.39 o 
  -8   1   0      852.88      819.32     87.82 o 
  -7   1   0        2.96        2.28     24.38 o 
  -6   1   0     4048.65     3966.53    175.89 o 
  -5   1   0      645.23      676.55     99.72 o 
  -4   1   0    25791.52    26038.26    871.50 o 
  -3   1   0    23365.48    21918.30   1522.62 o 
  -2   1   0    27824.42    25631.91    825.43 o 
   2   1   0    11845.27    10694.65    657.19 o 
   3   1   0      312.76      267.50     68.04 o 
   4   1   0      248.62      345.97    106.01 o 
   5   1   0       90.12       84.63     30.84 o 
   6   1   0     7345.27     7452.58    373.00 o 
   7   1   0     5142.11     5209.60    297.03 o 
   8   1   0      253.75      343.72     83.05 o 
   9   1   0      950.32      875.32    252.71 o 
  10   1   0      749.08      926.09    177.27 o 
  11   1   0        9.50      -42.38    193.62 o 
  12   1   0       94.53      123.64    204.89 o 
 -12   2   0      168.17      172.62    252.71 o 
 -11   2   0      505.66      470.05    255.05 o 
 -10   2   0      120.99      346.80    205.28 o 
  -9   2   0      113.13      197.68     94.25 o 
  -8   2   0      402.12      634.90    132.91 o 
  -7   2   0       20.04       40.63     34.04 o 
  -6   2   0      440.06      475.20     56.88 o 
  -5   2   0     1782.57     1860.02     70.09 o 
  -4   2   0    10951.16    10930.83    636.92 o 
  -3   2   0     2325.69     2328.57    122.95 o 
  -2   2   0    34417.91    27157.94   1377.67 o 
  -1   2   0     7742.27     7785.48    182.50 o 
   0   2   0    12601.71    10413.58    560.16 o 
   1   2   0    26344.09    25187.84    969.76 o 
   2   2   0    22168.72    20814.25   1086.45 o 
   3   2   0     3694.84     3649.56    125.26 o 
   4   2   0     7244.13     8309.02    372.63 o 
   5   2   0       67.91      123.83     89.42 o 
   6   2   0       33.80       94.12    180.20 o 
   7   2   0     2765.11     2809.90    187.43 o 
   8   2   0     4800.99     4952.50    428.96 o 
   9   2   0      577.71      702.32    183.12 o 
  10   2   0       42.95      133.74    155.13 o 
  11   2   0      206.64       50.15    153.18 o 
  12   2   0        0.98      247.27    256.21 o 
 -12   3   0      114.24      233.27    208.78 o 
 -11   3   0       18.56     -142.69    160.18 o 
 -10   3   0      635.29      590.18    273.71 o 
  -9   3   0      182.58      176.51    140.74 o 
  -8   3   0      687.58      552.47    176.51 o 
  -7   3   0      231.57      447.89    178.46 o 
  -6   3   0     2511.63     2087.31    209.48 o 
  -5   3   0    14034.11    15445.92   1045.77 o 
  -4   3   0     4017.16     4943.38    331.85 o 
  -3   3   0     9417.52    10763.45    220.59 o 
  -2   3   0      780.94      688.93     52.14 o 
  -1   3   0     2406.81     2528.63     82.64 o 
   0   3   0     1632.29     1703.78    103.81 o 
   1   3   0    28149.96    28873.69    934.65 o 
   2   3   0    10603.30    10546.09    510.40 o 
   3   3   0      286.58      325.61     49.54 o 
   4   3   0    13737.37    14848.30    589.79 o 
   5   3   0     9599.18     9378.53    411.92 o 
   6   3   0     2093.04     2158.48    133.71 o 
   7   3   0     1534.85     1744.12    199.95 o 
   8   3   0       83.31      142.19     71.26 o 
   9   3   0        3.43       12.73     63.94 o 
  10   3   0       36.30      -58.61     78.34 o 
  11   3   0      324.69      391.90    297.04 o 
  12   3   0       36.19     -118.58    192.45 o 
 -11   4   0       36.78     -204.50    204.50 o 
 -10   4   0       31.31      -70.76    148.52 o 
  -9   4   0      581.16      989.58    203.43 o 
  -8   4   0      389.07      351.05    107.75 o 
  -7   4   0      614.69      751.93    188.17 o 
  -6   4   0     1111.93     1036.74    137.44 o 
  -5   4   0      225.09      323.67     70.85 o 
  -4   4   0     2056.75     2263.21    197.56 o 
  -3   4   0      714.87      731.48     39.26 o 
  -2   4   0     3685.71     3926.85    200.34 o 
  -1   4   0     1434.59     1980.13    115.93 o 
   0   4   0      667.61      739.08     89.62 o 
   1   4   0    25284.38    21977.10   2838.63 o 
   2   4   0     3560.98     3534.95    131.43 o 
   3   4   0     8172.19     7952.40    520.71 o 
   4   4   0     3552.61     3556.60    178.80 o 
   5   4   0      163.07      209.96     83.75 o 
   6   4   0      423.39      408.33     51.84 o 
   7   4   0      594.36      654.88     78.17 o 
   8   4   0      208.58      156.83     52.33 o 
   9   4   0        5.55      -36.94    173.79 o 
  10   4   0        2.18      108.08    178.46 o 
  11   4   0      108.19      538.86    353.41 o 
 -11   5   0       18.99      172.62    174.96 o 
 -10   5   0      168.68      250.34    126.73 o 
  -9   5   0       49.41      226.28    190.90 o 
  -8   5   0     1310.67     1338.91    213.44 o 
  -7   5   0      250.29      382.29    118.56 o 
  -6   5   0     1532.39     1742.98    216.81 o 
  -5   5   0      279.83      435.56    106.07 o 
  -4   5   0      394.65      415.10     26.70 o 
  -3   5   0       88.45      132.91     37.68 o 
  -2   5   0      132.45      167.60     37.49 o 
  -1   5   0     2138.55     2144.26    151.49 o 
   0   5   0      214.19      429.33     58.53 o 
   1   5   0      699.61      659.72     51.23 o 
   2   5   0      275.42      266.66     50.02 o 
   3   5   0    14515.71    15387.03    632.71 o 
   4   5   0      825.37      859.88     59.06 o 
   5   5   0      336.90      340.36     37.21 o 
   6   5   0        0.66       85.53     92.53 o 
   7   5   0      699.92      677.03     85.74 o 
   8   5   0      363.13      425.73    262.43 o 
   9   5   0      152.44      191.38    271.57 o 
  10   5   0      498.59      850.67    358.47 o 
  11   5   0        3.24      215.00    229.00 o 
 -10   6   0      282.24      353.41    245.33 o 
  -9   6   0       15.51     -107.34    107.34 o 
  -8   6   0      126.63      165.62    171.46 o 
  -7   6   0       11.75      -55.60    107.70 o 
  -6   6   0      167.02      101.49     95.45 o 
  -5   6   0       40.47      179.62    100.70 o 
  -4   6   0       37.61      246.56     75.19 o 
  -3   6   0     2322.38     2480.45    128.60 o 
  -2   6   0     4370.60     4345.24    300.33 o 
  -1   6   0     3861.76     4128.89    211.31 o 
   0   6   0     3339.96     3428.39    177.93 o 
   1   6   0      789.89      900.77    175.13 o 
   2   6   0      153.18      190.34     52.92 o 
   3   6   0     2889.43     2861.11    125.74 o 
   4   6   0      193.32      165.94     27.33 o 
   5   6   0      180.00      341.77    101.09 o 
   6   6   0      447.66      443.60    106.06 o 
   7   6   0     1010.78      923.38    317.64 o 
   8   6   0      210.79      788.08    284.60 o 
   9   6   0      388.63      530.70    281.10 o 
  10   6   0      283.45        2.72    166.40 o 
  11   6   0       34.72      175.73    240.66 o 
 -10   7   0       21.08      407.84    247.27 o 
  -9   7   0      118.98      266.32    207.61 o 
  -8   7   0       37.41     -114.69    135.69 o 
  -7   7   0        2.00      138.80    129.08 o 
  -6   7   0      471.11      663.91    140.55 o 
  -5   7   0      147.07       17.76    111.58 o 
  -4   7   0     1390.15     1252.81    178.30 o 
  -3   7   0        6.23       22.95     53.70 o 
  -2   7   0     1598.83     1518.66    228.56 o 
  -1   7   0       37.42       27.45     68.40 o 
   0   7   0     1660.57     1374.96    105.78 o 
   1   7   0       32.65       81.42     89.95 o 
   2   7   0      598.11      563.08     58.71 o 
   3   7   0      615.34      588.99    123.06 o 
   4   7   0       25.57       54.02     74.84 o 
   5   7   0      613.58      976.64    246.49 o 
   6   7   0       14.79       31.49    108.86 o 
   7   7   0        2.99       76.34     83.82 o 
   8   7   0       20.45       -8.94    166.40 o 
   9   7   0      121.84      445.17    276.82 o 
  10   7   0       16.11     -191.67    293.93 o 
  -9   8   0        3.83       46.65    173.40 o 
  -8   8   0        1.35      -30.19     94.82 o 
  -7   8   0        0.15       22.94    148.91 o 
  -6   8   0     1643.46     1377.10    310.64 o 
  -5   8   0      118.87      -30.09     80.87 o 
  -4   8   0      295.50      481.71    155.52 o 
  -3   8   0     2509.47     2626.62    185.68 o 
  -2   8   0      533.64      765.19    133.24 o 
  -1   8   0      348.58      505.25    153.91 o 
   0   8   0     1306.82     1270.80    211.45 o 
   1   8   0      125.22       79.23     69.81 o 
   2   8   0      336.26      396.62     77.61 o 
   3   8   0      137.21       53.68     72.11 o 
   4   8   0      253.70      273.81    265.54 o 
   5   8   0     1008.03      979.36    261.27 o 
   6   8   0      169.73      351.86    235.22 o 
   7   8   0      168.34      363.52    265.93 o 
   8   8   0        3.87      115.81    103.39 o 
   9   8   0       74.39     -141.29    150.85 o 
  -8   9   0       22.01       10.50    130.63 o 
  -7   9   0      174.19      -20.22    125.19 o 
  -6   9   0      101.81       23.33    111.19 o 
  -5   9   0      264.31      247.45    104.53 o 
  -4   9   0      301.97      203.63    106.12 o 
  -3   9   0      389.94      543.53    213.45 o 
  -2   9   0      808.23     1284.57    363.52 o 
  -1   9   0      350.93      589.01     99.61 o 
   0   9   0      173.99      172.11     56.12 o 
   1   9   0        3.45       19.43     99.52 o 
   2   9   0       28.28       21.22     67.85 o 
   3   9   0      380.31      477.16    116.87 o 
   4   9   0      554.57      942.01    187.79 o 
   5   9   0       22.28      217.33    210.72 o 
   6   9   0       27.88      181.86    253.88 o 
   7   9   0       26.90     -256.99    256.99 o 
   8   9   0        0.24       29.81    110.22 o 
  -7  10   0       40.27      219.67    221.61 o 
  -6  10   0       42.71     -156.29    156.29 o 
  -5  10   0      121.68      213.84    198.28 o 
  -4  10   0      455.77      286.15    239.50 o 
  -3  10   0      290.68      242.61    174.18 o 
  -2  10   0      317.92      444.78    223.94 o 
  -1  10   0      539.63      507.78    120.58 o 
   0  10   0       27.54      -27.67     78.54 o 
   1  10   0      211.73      169.95     76.14 o 
   2  10   0     1936.15     1763.94    412.12 o 
   3  10   0        1.18      -12.44    145.41 o 
   4  10   0      362.63      332.81    256.60 o 
   5  10   0       65.94      436.22    254.27 o 
   6  10   0        1.43      148.91    217.72 o 
   7  10   0        2.07      132.00    122.27 o 
  -5  11   0      168.86       74.26    188.56 o 
  -4  11   0       34.97      -64.93    152.79 o 
  -3  11   0       69.61      -59.87    180.01 o 
  -2  11   0        9.78      281.10    199.84 o 
  -1  11   0        4.14      -85.23     85.23 o 
   0  11   0      196.42      415.23    250.38 o 
   1  11   0      369.96      361.96    210.34 o 
   2  11   0       19.13       46.21     85.73 o 
   3  11   0      210.50       60.00     95.84 o 
   6  11   0       61.17      -47.82    162.51 o 
  -3  12   0       21.64     -176.12    219.28 o 
  -2  12   0        0.21      221.34    162.90 o 
  -1  12   0       60.97      109.39     99.21 o 
   0  12   0       24.99      114.58    173.60 o 
   1  12   0      290.45      339.56    137.64 o 
   2  12   0        6.34      167.57    244.55 o 
   3  12   0        0.38      439.72    277.21 o 
   4  12   0       11.88       93.31    240.27 o 
  -3 -12   1      177.51      274.10    231.33 o 
  -2 -12   1      156.63      188.75    127.87 o 
  -1 -12   1      332.50      205.67    199.06 o 
   0 -12   1       90.52       51.58     86.51 o 
   1 -12   1      101.74      140.47    101.14 o 
   2 -12   1        0.37      188.66    151.05 o 
   3 -12   1       26.43      -90.59    181.57 o 
  -6 -11   1        7.75      -90.20    202.95 o 
  -5 -11   1       31.37      213.45    225.89 o 
  -4 -11   1        5.56     -157.85    194.01 o 
  -3 -11   1      228.30      124.02    171.07 o 
  -2 -11   1      519.37      755.81    289.65 o 
  -1 -11   1       16.21       25.53     86.45 o 
   0 -11   1       23.07      -49.18     73.53 o 
   1 -11   1        1.05      256.99    225.11 o 
   2 -11   1       42.72       34.21    149.30 o 
   3 -11   1      478.79      403.33    164.33 o 
   4 -11   1        9.18       32.27    142.30 o 
   5 -11   1      144.92      324.25    282.26 o 
  -7 -10   1      100.32      -35.38    191.29 o 
  -6 -10   1       16.68        0.00    120.14 o 
  -5 -10   1        3.22       49.61     89.71 o 
  -4 -10   1       76.25        4.15    137.63 o 
  -3 -10   1      272.35      190.51    203.34 o 
  -2 -10   1      132.14      504.65    222.00 o 
  -1 -10   1      254.00      348.31    157.46 o 
   0 -10   1        4.37       -2.98     70.35 o 
   1 -10   1      346.84      556.73    102.00 o 
   2 -10   1       15.17      276.57    135.10 o 
   3 -10   1      568.37      356.82     95.37 o 
   4 -10   1      112.24      157.85    155.52 o 
   5 -10   1      143.11     -194.78    194.78 o 
   6 -10   1       39.09      133.82    133.94 o 
   7 -10   1        2.17      152.41    211.50 o 
  -8  -9   1       18.04      179.15    134.68 o 
  -7  -9   1        9.87      185.35    153.77 o 
  -6  -9   1      347.20      383.30    126.59 o 
  -4  -9   1        6.69      -36.62     71.11 o 
  -3  -9   1        4.32       97.78    103.42 o 
  -2  -9   1      186.43      216.99     63.40 o 
  -1  -9   1     2312.19     2547.57    270.40 o 
   0  -9   1      411.39      392.34     82.37 o 
   1  -9   1      263.06      304.38    110.08 o 
   2  -9   1     1870.72     1749.21    282.26 o 
   4  -9   1      245.22      330.17    212.28 o 
   5  -9   1       15.56       32.66    101.86 o 
   6  -9   1      187.09       44.32    146.19 o 
   7  -9   1       76.32       27.99    123.64 o 
   8  -9   1       37.95      -89.81    168.35 o 
  -9  -8   1       28.74      323.47    253.88 o 
  -8  -8   1       15.77       33.77    121.11 o 
  -7  -8   1      801.11     1160.15    359.24 o 
  -6  -8   1       24.75       -3.25    174.76 o 
  -5  -8   1       23.21      284.60    160.18 o 
  -4  -8   1      234.40      340.89    178.65 o 
  -3  -8   1       66.78      -37.97    136.85 o 
  -2  -8   1      345.38      210.57     75.67 o 
  -1  -8   1       49.84      113.18     59.02 o 
   0  -8   1     2934.52     3404.84    248.49 o 
   1  -8   1     2044.96     2488.77    263.24 o 
   2  -8   1      550.76      381.79    157.85 o 
   3  -8   1      246.40      201.92     52.53 o 
   4  -8   1     1199.39      992.97    254.27 o 
   5  -8   1     1172.68     1344.69    278.76 o 
   6  -8   1      319.59      626.34    222.39 o 
   7  -8   1       25.99      195.56    163.68 o 
   8  -8   1      152.08       51.45    112.75 o 
   9  -8   1       74.35      -73.87    188.95 o 
 -10  -7   1        4.68     -202.56    233.66 o 
  -8  -7   1        0.88       27.60    140.74 o 
  -7  -7   1      168.29      574.86    452.94 o 
  -6  -7   1       56.72       65.32    131.41 o 
  -5  -7   1      808.84      858.93    161.81 o 
  -4  -7   1     1825.20     1492.08    241.31 o 
  -3  -7   1      164.39      200.63     48.85 o 
  -2  -7   1     3155.80     3237.69    180.00 o 
  -1  -7   1     2534.93     2181.30    156.11 o 
   0  -7   1      268.45      373.59     72.68 o 
   1  -7   1        2.56       13.19     37.59 o 
   2  -7   1       35.29      256.57     50.33 o 
   3  -7   1       81.20      223.76     67.21 o 
   4  -7   1     2667.19     2175.02    235.67 o 
   5  -7   1      137.63       69.07     73.90 o 
   6  -7   1     1536.17     1854.15    267.60 o 
   7  -7   1      287.33      235.05    106.86 o 
   8  -7   1        5.61       84.76    145.02 o 
   9  -7   1       11.02     -117.03    191.67 o 
  10  -7   1      109.25      291.59    267.88 o 
 -11  -6   1       58.85        0.39    151.24 o 
  -9  -6   1       78.26      169.51    236.00 o 
  -8  -6   1      220.54      383.74    273.32 o 
  -7  -6   1      303.82      465.38    272.15 o 
  -6  -6   1      834.41      938.96    243.38 o 
  -5  -6   1       17.71      -32.81     32.81 o 
  -4  -6   1      115.43       64.70     42.65 o 
  -3  -6   1     2157.62     1790.81    272.53 o 
  -2  -6   1      658.08      783.19    118.16 o 
  -1  -6   1     3212.65     3424.74    288.82 o 
   0  -6   1      391.29      281.96     66.52 o 
   1  -6   1     3282.74     3522.53    196.51 o 
   2  -6   1     1011.53     1270.28     88.74 o 
   3  -6   1     1156.86      938.18    135.44 o 
   4  -6   1     2477.85     2056.88    103.63 o 
   5  -6   1       52.09       89.02    115.47 o 
   6  -6   1        9.92      105.42     95.25 o 
   7  -6   1        0.78       19.50     72.77 o 
   8  -6   1     1375.35     1375.11    259.95 o 
   9  -6   1      167.68      227.25    131.37 o 
  10  -6   1        0.32     -122.08    232.11 o 
 -11  -5   1       16.77      195.95    270.60 o 
 -10  -5   1       58.22       94.48    230.16 o 
  -9  -5   1        1.79       15.91     69.22 o 
  -8  -5   1      167.37      148.87     50.54 o 
  -7  -5   1       37.10        5.98     29.79 o 
  -6  -5   1       85.00       57.25     26.69 o 
  -5  -5   1     4335.32     4517.80    221.74 o 
  -4  -5   1     1229.78     1137.09     64.67 o 
  -3  -5   1     1676.65     1778.49     95.89 o 
  -2  -5   1     3395.41     4044.05    175.23 o 
  -1  -5   1     5761.60     6780.53    282.05 o 
   0  -5   1    15963.93    16256.02    677.65 o 
   1  -5   1     2442.47     2089.09    224.86 o 
   2  -5   1       35.72        1.67     33.48 o 
   3  -5   1      976.00     1182.07     64.77 o 
   4  -5   1      471.39      396.53     56.99 o 
   5  -5   1     3893.24     4104.78    378.29 o 
   6  -5   1      621.78      660.60    144.83 o 
   7  -5   1       33.63       16.68     72.40 o 
   8  -5   1      357.16      408.40    141.13 o 
   9  -5   1        0.69      -72.27     84.31 o 
  10  -5   1      137.38       56.50    223.55 o 
  11  -5   1       45.51       26.05    163.29 o 
 -11  -4   1      210.01      226.67    217.72 o 
 -10  -4   1      166.46      200.23    194.40 o 
  -9  -4   1      292.68      347.71    122.55 o 
  -8  -4   1     1543.81     1525.78    169.12 o 
  -7  -4   1       50.99       83.90     87.59 o 
  -6  -4   1     3520.31     3096.50    203.58 o 
  -5  -4   1      349.63      465.63     52.18 o 
  -4  -4   1      686.44      507.56     72.35 o 
  -3  -4   1       60.07       77.30     17.50 o 
  -2  -4   1      711.36      733.82     56.31 o 
  -1  -4   1     7711.27     8037.48    288.16 o 
   0  -4   1     1563.13     1551.96    182.11 o 
   1  -4   1    10821.47     9836.06    477.02 o 
   2  -4   1     2233.28     2252.78    103.43 o 
   3  -4   1      200.11      134.86     37.19 o 
   4  -4   1       21.89      111.56     48.85 o 
   5  -4   1     1588.86     1597.44    267.10 o 
   6  -4   1      390.73      549.12    134.33 o 
   7  -4   1     1307.56     1277.69    186.29 o 
   8  -4   1       41.08      -39.38    114.69 o 
   9  -4   1       20.84      164.48    107.30 o 
  10  -4   1      336.42      568.02    321.92 o 
  11  -4   1      184.31       80.09    209.17 o 
 -12  -3   1        4.49     -190.90    263.21 o 
 -11  -3   1      115.19      197.51    203.73 o 
 -10  -3   1        1.34       11.46     77.42 o 
  -9  -3   1      226.49      419.33    139.96 o 
  -8  -3   1      348.66      341.15    119.36 o 
  -7  -3   1     2486.22     2464.13    247.99 o 
  -6  -3   1     2314.24     2223.44    194.61 o 
  -5  -3   1     1270.07     1286.27     83.79 o 
  -4  -3   1     4531.40     4243.45    168.72 o 
  -3  -3   1      428.33      369.73     27.35 o 
  -2  -3   1      953.59      994.82     42.79 o 
  -1  -3   1    13772.63    14021.33    549.92 o 
   0  -3   1      138.02      339.91     59.49 o 
   1  -3   1     4859.62     4979.46    276.15 o 
   2  -3   1     1307.24     1308.50     75.55 o 
   3  -3   1    19624.12    15592.40    767.67 o 
   4  -3   1     6451.51     6710.11    418.32 o 
   5  -3   1      245.23      302.91     77.88 o 
   6  -3   1     1070.46     1391.03    151.96 o 
   7  -3   1     1876.80     2131.25    240.46 o 
   8  -3   1     3448.79     3248.35    559.86 o 
   9  -3   1      243.63      326.43    122.40 o 
  10  -3   1       42.29     -168.35    168.35 o 
  11  -3   1       75.10      233.27    200.62 o 
  12  -3   1      110.51      307.14    216.17 o 
 -12  -2   1        0.17      434.67    314.14 o 
 -11  -2   1        3.67       -1.26     79.45 o 
 -10  -2   1     1669.91     1899.63    520.98 o 
  -9  -2   1      111.07      228.05    124.03 o 
  -8  -2   1     1082.73      847.04    143.43 o 
  -7  -2   1      569.26      470.08     66.14 o 
  -6  -2   1      161.45      244.15     75.32 o 
  -5  -2   1     1531.08     1300.96    134.91 o 
  -4  -2   1     2987.04     2752.40    218.98 o 
  -3  -2   1     2914.48     3183.08    165.58 o 
  -2  -2   1    17773.65    16474.44    462.69 o 
  -1  -2   1   120985.84   113074.69   3166.88 o 
   0  -2   1    13783.35    11726.22    377.03 o 
   1  -2   1     6787.92     6639.52    432.94 o 
   2  -2   1    12592.18    10582.54    514.47 o 
   3  -2   1       98.22      111.13     52.68 o 
   4  -2   1     1274.91     1373.40    115.61 o 
   5  -2   1     1607.24     1478.16    104.93 o 
   6  -2   1      269.72      256.90     24.77 o 
   7  -2   1      106.47      113.75     90.96 o 
   8  -2   1      212.17      393.38     97.82 o 
   9  -2   1      219.65      427.89    142.30 o 
  10  -2   1     1082.68     1342.99    223.57 o 
  11  -2   1       64.03      175.34    181.95 o 
  12  -2   1       16.61      -16.33    152.02 o 
 -12  -1   1      259.40      155.48    180.98 o 
 -11  -1   1        2.15     -217.72    217.72 o 
 -10  -1   1      563.64      842.12    377.90 o 
  -9  -1   1       35.83      112.36    133.36 o 
  -8  -1   1      657.15      646.82    118.39 o 
  -7  -1   1     1243.15     1268.68    110.07 o 
  -6  -1   1        2.71      -36.62     54.04 o 
  -5  -1   1      887.13     1077.10     70.46 o 
  -4  -1   1    22112.41    22718.86    902.97 o 
  -3  -1   1     1676.23     1783.64     94.17 o 
  -2  -1   1     3750.08     4205.90    155.42 o 
   2  -1   1    38967.89    35297.38   1247.10 o 
   3  -1   1     9870.03     9716.54    452.19 o 
   5  -1   1     1401.51     1277.31     59.50 o 
   6  -1   1     6753.06     6334.38    269.15 o 
   7  -1   1     2579.21     2436.00    305.01 o 
   8  -1   1      315.05      405.08     62.69 o 
   9  -1   1       47.23      217.00    169.45 o 
  10  -1   1      196.57      217.33    174.96 o 
  11  -1   1        1.88      295.87    250.38 o 
  12  -1   1       13.91     -201.00    264.77 o 
 -12   0   1      199.65     -171.46    210.34 o 
 -11   0   1       70.59       56.76    163.29 o 
 -10   0   1      272.10      482.49    119.36 o 
  -9   0   1       69.27      115.43     58.14 o 
  -8   0   1      457.15      525.95     77.87 o 
  -7   0   1      192.29      320.21     53.04 o 
  -6   0   1      429.04      398.39     43.84 o 
  -5   0   1      459.73      568.56     47.38 o 
  -4   0   1     7913.10     8040.62    371.88 o 
  -3   0   1    12063.89    13326.49    420.93 o 
  -2   0   1    19018.98    18509.38    609.76 o 
   2   0   1     4211.63     4108.69     99.35 o 
   3   0   1    14120.93    14779.72    447.49 o 
   4   0   1        7.28       25.30     15.62 o 
   5   0   1     1594.17     1784.10     98.43 o 
   6   0   1      211.27      178.00     35.95 o 
   7   0   1      557.80      554.26     72.89 o 
   8   0   1     2794.72     3039.84    280.12 o 
   9   0   1        6.94       57.17     43.72 o 
  10   0   1     1677.91     1816.56    221.37 o 
  11   0   1       87.24       57.15    159.40 o 
  12   0   1       86.15      116.25    210.34 o 
 -12   1   1       14.04       41.60    159.79 o 
 -11   1   1        0.26       58.07     97.98 o 
 -10   1   1      307.87      632.95    267.10 o 
  -9   1   1      293.21      290.22     68.77 o 
  -8   1   1      348.48      450.63     58.52 o 
  -7   1   1     1131.59     1238.02     99.91 o 
  -6   1   1     6239.02     6415.30    291.90 o 
  -5   1   1     2523.94     2622.40    133.61 o 
  -4   1   1     3427.89     4643.99    488.90 o 
  -3   1   1      449.54      360.23     40.24 o 
  -2   1   1    22469.65    22593.72    722.31 o 
   2   1   1     9606.84     9026.94    421.61 o 
   3   1   1       42.40      -22.45     22.45 o 
   4   1   1    26593.15    21553.29   2892.33 o 
   5   1   1     1151.72     1238.34    105.05 o 
   6   1   1       31.01       71.85     36.67 o 
   7   1   1     3201.96     3407.66    215.14 o 
   8   1   1        3.50      -30.98     51.84 o 
   9   1   1      111.84       90.47     78.87 o 
  10   1   1        6.30      -50.54     83.59 o 
  11   1   1      120.12      332.42    251.16 o 
  12   1   1       48.75      211.11    277.21 o 
 -12   2   1      156.32      286.93    240.27 o 
 -11   2   1       69.96      -90.98    108.08 o 
 -10   2   1      100.51     -201.78    213.45 o 
  -9   2   1     2368.53     2789.54    322.34 o 
  -8   2   1     1070.42     1243.05    173.03 o 
  -7   2   1      149.71      168.53     60.81 o 
  -6   2   1      551.97      564.28     40.91 o 
  -5   2   1      825.27     1043.65     79.05 o 
  -4   2   1    12949.74    12102.45    843.31 o 
  -3   2   1    10413.71    10966.36    557.82 o 
  -2   2   1     7257.64     6765.25    224.67 o 
  -1   2   1    10937.35    10065.65    662.62 o 
   0   2   1     6058.04     4614.06    341.08 o 
   1   2   1    14111.18    12324.26    277.50 o 
   2   2   1     4317.68     4048.21     72.87 o 
   3   2   1     3093.79     2839.47     89.42 o 
   4   2   1     2745.01     2801.92    114.74 o 
   5   2   1     2776.58     2760.85    139.65 o 
   6   2   1     2903.81     3199.80    242.08 o 
   7   2   1       75.99      121.51    109.83 o 
   8   2   1      379.46      361.96     79.08 o 
   9   2   1      102.22      100.48    135.10 o 
  10   2   1      740.73      729.76    318.81 o 
  11   2   1      237.39      353.43    151.62 o 
  12   2   1       18.47      132.97    271.38 o 
 -12   3   1      127.88      485.21    314.53 o 
 -11   3   1       38.47       -1.94    144.63 o 
 -10   3   1       77.82      126.46    124.02 o 
  -9   3   1       17.70     -106.53    150.07 o 
  -8   3   1       21.60      172.05    147.93 o 
  -7   3   1     2558.04     2640.16    254.06 o 
  -6   3   1     1723.70     1577.69    166.61 o 
  -5   3   1      210.06      623.61    145.21 o 
  -4   3   1        2.70      450.11     64.72 o 
  -3   3   1    25248.24    26696.51   1520.34 o 
  -2   3   1     4119.36     4064.27    118.18 o 
  -1   3   1       81.74      212.64     45.64 o 
   0   3   1    27556.57    26759.11    825.16 o 
   1   3   1     1847.02     1643.89     51.77 o 
   2   3   1     7721.09     6915.86    423.46 o 
   3   3   1    18677.03    17618.06    550.16 o 
   4   3   1      971.53     1176.98     57.67 o 
   5   3   1      839.95      885.73    170.92 o 
   6   3   1      138.59      217.31     48.39 o 
   7   3   1      698.50      809.16    129.03 o 
   8   3   1     1348.15     1353.75    199.06 o 
   9   3   1        0.20      120.18     89.70 o 
  10   3   1        9.98        3.89    142.30 o 
  11   3   1      123.36      162.51    202.95 o 
  12   3   1      137.69     1319.95    513.98 o 
 -11   4   1      158.34      425.34    329.69 o 
 -10   4   1      160.48      239.50    205.28 o 
  -9   4   1        3.30      260.88    190.51 o 
  -8   4   1      122.55      241.55    101.76 o 
  -7   4   1       19.13      107.12     72.32 o 
  -6   4   1      147.72       61.65     70.37 o 
  -5   4   1      817.21      696.53     94.28 o 
  -4   4   1     8236.82     9323.40    631.81 o 
  -3   4   1     5201.04     5351.71    211.41 o 
  -2   4   1     2882.57     2811.89    153.99 o 
  -1   4   1    30498.56    28123.67   1345.05 o 
   0   4   1     1477.91     1443.02     65.92 o 
   1   4   1      559.02      564.22    134.27 o 
   2   4   1    10062.46    11065.86    349.98 o 
   3   4   1     1623.16     2053.96    142.60 o 
   4   4   1     2847.91     2444.32    120.23 o 
   5   4   1     1897.01     1819.83    125.29 o 
   6   4   1      331.27      339.98    127.60 o 
   7   4   1      475.13      402.26     95.70 o 
   8   4   1      114.75      211.87     91.07 o 
   9   4   1       93.34       18.66    137.24 o 
  11   4   1      295.86      387.24    263.99 o 
 -11   5   1        1.53      -99.92    156.68 o 
 -10   5   1      128.11      178.11    116.96 o 
  -9   5   1      154.61      468.85    153.64 o 
  -8   5   1      267.49      293.54    157.46 o 
  -7   5   1      408.04      497.10    118.90 o 
  -6   5   1        8.27      -44.66     66.82 o 
  -5   5   1     4005.71     4006.28    349.94 o 
  -4   5   1     1045.71     1052.35     69.07 o 
  -3   5   1      119.18      667.23    111.33 o 
  -2   5   1      365.59      321.67     45.58 o 
  -1   5   1     9167.07     9462.61    787.69 o 
   0   5   1     2313.32     2511.30    118.37 o 
   1   5   1      421.57      404.22     57.52 o 
   2   5   1      195.05      250.02     40.22 o 
   3   5   1     2283.29     2283.57    154.18 o 
   4   5   1        4.60       52.57     38.97 o 
   5   5   1     4759.72     4950.61    227.25 o 
   6   5   1     1062.66      919.78    148.02 o 
   7   5   1      199.21      193.89     97.35 o 
   8   5   1      141.28      701.77    279.54 o 
   9   5   1       31.03       14.48    102.06 o 
  10   5   1       24.57      -88.26    214.61 o 
  11   5   1        1.61     -152.79    260.88 o 
 -10   6   1        4.34     -131.80    242.99 o 
  -9   6   1        2.07       15.40    104.00 o 
  -8   6   1      417.05      309.89    114.74 o 
  -7   6   1      119.10       68.43    115.08 o 
  -6   6   1     1784.76     1526.26    207.93 o 
  -5   6   1     1040.90     1228.07    156.77 o 
  -4   6   1     1136.80      933.05    128.31 o 
  -3   6   1      247.01      274.72     35.62 o 
  -2   6   1     4296.70     4538.15    217.70 o 
  -1   6   1     1427.10     1485.70     93.27 o 
   0   6   1      337.40      448.36     71.96 o 
   1   6   1     4285.91     4393.09    197.82 o 
   2   6   1      431.62      693.61    100.38 o 
   3   6   1     2301.77     2128.81    237.03 o 
   4   6   1       42.37      -18.55     18.55 o 
   5   6   1      154.79       62.67     56.69 o 
   6   6   1      505.89      394.24    101.64 o 
   7   6   1      332.82      293.15    200.62 o 
   8   6   1        2.34     -223.55    223.55 o 
   9   6   1      201.34      358.85    306.37 o 
  10   6   1        2.23      -20.99    158.24 o 
  11   6   1      275.05      573.08    419.51 o 
 -10   7   1      161.67      349.52    237.94 o 
  -9   7   1       99.22      471.60    232.50 o 
  -8   7   1       23.20      217.33    199.84 o 
  -7   7   1       30.10       48.35     92.92 o 
  -6   7   1      339.29      469.15    134.33 o 
  -5   7   1      147.74      -36.94     89.81 o 
  -4   7   1      384.49      325.05     40.23 o 
  -3   7   1      561.33      643.03     63.22 o 
  -2   7   1     1472.00     1614.65    114.06 o 
  -1   7   1     1707.56     1671.51    120.00 o 
   0   7   1      104.08      172.10     58.07 o 
   1   7   1     4268.19     4248.26    218.12 o 
   2   7   1      298.87      419.28     60.25 o 
   3   7   1      879.24      820.99    117.65 o 
   4   7   1     1321.71     1205.49    178.70 o 
   5   7   1       43.27       59.26     66.15 o 
   6   7   1       17.35       34.21    137.63 o 
   7   7   1       61.46      148.10    152.60 o 
   8   7   1       12.28     -222.39    222.39 o 
   9   7   1       17.03        9.33    174.18 o 
  10   7   1       38.83       50.90    116.83 o 
  -9   8   1        2.44     -147.35    174.96 o 
  -8   8   1      212.71       45.24    108.74 o 
  -7   8   1        8.68     -109.25    178.84 o 
  -6   8   1      298.16      614.29    257.38 o 
  -5   8   1      650.58      639.15    131.89 o 
  -4   8   1       59.59       -7.00     78.15 o 
  -3   8   1        5.62       73.06     47.23 o 
  -2   8   1      269.29      358.79     88.45 o 
  -1   8   1        0.85        2.90     35.97 o 
   0   8   1     2415.06     2794.37    253.60 o 
   1   8   1        6.26       42.70     87.28 o 
   2   8   1     1195.83      959.31     73.33 o 
   3   8   1     1426.99     1096.77    268.27 o 
   4   8   1       50.33      202.04    201.78 o 
   5   8   1      402.18      289.26    193.23 o 
   6   8   1      205.88      520.59    211.89 o 
   7   8   1       93.81      310.64    221.22 o 
   8   8   1        2.58      144.24    208.00 o 
  -8   9   1        5.99       -5.44    125.97 o 
  -7   9   1        5.89      -25.27    145.41 o 
  -6   9   1       51.49      170.55    104.55 o 
  -5   9   1        7.99       53.21    113.53 o 
  -4   9   1      233.27      434.50    134.79 o 
  -3   9   1      168.98      157.71     56.21 o 
  -2   9   1      270.81       81.88    236.97 o 
  -1   9   1      128.22       79.97     60.09 o 
   0   9   1      792.56     1015.00    122.67 o 
   1   9   1       50.73       78.42     57.54 o 
   2   9   1       83.91       37.27     54.60 o 
   3   9   1      897.97     1030.27    166.90 o 
   4   9   1        6.25       94.21    183.70 o 
   5   9   1        2.72     -219.28    219.28 o 
   6   9   1      249.33      529.53    289.26 o 
   7   9   1       72.31       -6.22    163.29 o 
   8   9   1       70.98      218.20    134.52 o 
  -7  10   1       16.73       18.27    130.63 o 
  -6  10   1       33.22       -7.78    140.74 o 
  -5  10   1      176.28      -25.66    120.91 o 
  -4  10   1       44.71      127.13    171.07 o 
  -3  10   1      181.89      166.79    162.90 o 
  -2  10   1       59.29       24.51     92.92 o 
  -1  10   1       53.85       11.63     78.28 o 
   0  10   1        5.96       30.02     69.05 o 
   1  10   1       49.95       55.49     56.64 o 
   2  10   1      667.20      841.73    259.32 o 
   3  10   1      535.02      495.71    230.55 o 
   4  10   1       49.25      -40.05    163.29 o 
   5  10   1        1.25       52.53     89.89 o 
   6  10   1       48.80     -115.86    205.67 o 
   7  10   1        0.03      -17.08     85.95 o 
  -5  11   1      384.64      337.47    220.83 o 
  -4  11   1       65.02        7.00    155.13 o 
  -3  11   1      335.47      110.03    218.50 o 
  -2  11   1       23.76       74.26    159.40 o 
  -1  11   1       67.05       41.40     71.75 o 
   0  11   1       54.65       28.38    145.80 o 
   1  11   1      161.45      523.70    240.66 o 
   2  11   1      351.05      603.32    152.32 o 
   3  11   1       17.37       11.27    133.36 o 
   4  11   1      117.93      -26.44    174.96 o 
   5  11   1       22.23      313.37    289.26 o 
   6  11   1       41.40      -81.65    170.68 o 
  -3  12   1        1.01       54.46    113.53 o 
  -2  12   1      122.99      180.43    114.47 o 
  -1  12   1      125.26      367.02    279.54 o 
   0  12   1       13.93       -6.99     81.37 o 
   1  12   1      359.04      732.48    306.37 o 
   2  12   1        2.80      128.30    197.51 o 
   3  12   1       53.34      178.84    262.05 o 
   4  12   1       79.49     -117.03    197.89 o 
  -3 -12   2        3.28      189.12    134.54 o 
  -2 -12   2       31.61      -12.78    218.31 o 
  -1 -12   2       98.85      679.22    351.47 o 
   0 -12   2       10.71      -11.36     93.31 o 
   1 -12   2       44.87      -39.09     60.63 o 
   2 -12   2       28.39      298.59    262.82 o 
  -6 -11   2       42.27      161.74    246.10 o 
  -5 -11   2       11.18       49.15    111.41 o 
  -4 -11   2       53.48      216.17    240.66 o 
  -3 -11   2       42.46      489.49    279.54 o 
  -2 -11   2      114.06      129.08    208.00 o 
  -1 -11   2        3.61       17.88     92.92 o 
   0 -11   2        9.48       63.90    105.95 o 
   1 -11   2       35.23       98.90    100.03 o 
   2 -11   2      234.46      312.66    207.61 o 
   3 -11   2      309.09       16.72    166.01 o 
   4 -11   2      111.14      283.43    217.33 o 
   5 -11   2      128.39       83.20    207.23 o 
  -7 -10   2       59.48      489.88    294.70 o 
  -6 -10   2       72.23       52.49    174.18 o 
  -5 -10   2      212.83      100.88    114.27 o 
  -4 -10   2      646.70      596.21    172.65 o 
  -3 -10   2       55.92     -114.69    154.74 o 
  -2 -10   2      321.32      322.67    125.77 o 
  -1 -10   2      125.18       61.21     49.38 o 
   0 -10   2      182.15      158.36     79.03 o 
   1 -10   2      178.36      139.00    291.40 o 
   2 -10   2     1401.69     1472.63    195.37 o 
   3 -10   2       10.97      137.24    197.51 o 
   4 -10   2      139.19      149.64    103.88 o 
   5 -10   2       33.26      154.74    192.45 o 
   6 -10   2        1.68      -86.70    148.91 o 
   7 -10   2       62.13      239.50    198.67 o 
  -8  -9   2        2.53     -178.46    222.78 o 
  -7  -9   2       14.15     -260.49    260.49 o 
  -6  -9   2      161.44      519.42    274.88 o 
  -5  -9   2      281.31      439.35    130.87 o 
  -4  -9   2      248.60      584.35    287.32 o 
  -3  -9   2       37.46      134.36    100.80 o 
  -2  -9   2      555.97      503.31     72.70 o 
  -1  -9   2      172.27      264.22    180.59 o 
   0  -9   2     1519.20     1441.16    149.78 o 
   1  -9   2       23.92       58.71     55.07 o 
   2  -9   2      736.42      847.01    178.65 o 
   3  -9   2      352.88      406.68    186.62 o 
   4  -9   2        5.99      136.57     86.80 o 
   5  -9   2       72.57      -43.93    106.14 o 
   6  -9   2        5.18        1.17    121.69 o 
   7  -9   2       22.68     -116.25    155.52 o 
   8  -9   2        1.88       71.15    203.34 o 
  -9  -8   2       32.01      181.18    217.33 o 
  -8  -8   2      105.29      134.91    197.51 o 
  -7  -8   2        3.27       11.33     77.97 o 
  -6  -8   2       13.20      -15.34     69.61 o 
  -5  -8   2       61.02      134.13    166.40 o 
  -4  -8   2       69.00      140.23    101.28 o 
  -3  -8   2       36.54       35.98     35.30 o 
  -2  -8   2     2200.09     2090.46    137.46 o 
  -1  -8   2       18.12      104.52     66.73 o 
   0  -8   2      853.51      953.86    102.58 o 
   1  -8   2        8.57      147.49    215.00 o 
   2  -8   2      574.07      701.37    212.28 o 
   3  -8   2      523.61      705.76     95.11 o 
   4  -8   2        7.45     -109.64    125.19 o 
   5  -8   2      184.04      157.07    119.36 o 
   6  -8   2      216.11      129.85    144.44 o 
   7  -8   2       55.66      141.13    156.68 o 
   8  -8   2      132.87      -20.61    125.19 o 
   9  -8   2        7.79       42.38    136.08 o 
 -10  -7   2       18.65      -23.33    193.23 o 
  -9  -7   2        2.75      -37.32    149.68 o 
  -8  -7   2        9.58      -23.99     87.93 o 
  -7  -7   2      566.03      544.89    132.89 o 
  -6  -7   2       27.64      -81.26    159.79 o 
  -5  -7   2      311.45      435.92     99.45 o 
  -4  -7   2      591.70      573.46    101.90 o 
  -3  -7   2     1715.70     1501.75    208.44 o 
  -2  -7   2      255.61      238.87     46.06 o 
  -1  -7   2      191.93      156.01     48.09 o 
   0  -7   2      127.99       98.31     96.42 o 
   1  -7   2       77.01      131.45     43.68 o 
   2  -7   2      382.43      270.13     61.56 o 
   3  -7   2     1532.10     1596.06    108.74 o 
   4  -7   2     3094.06     2544.82    170.77 o 
   5  -7   2        9.32      -61.28     67.60 o 
   6  -7   2      129.79       75.81    130.24 o 
   7  -7   2      411.31      564.52    242.22 o 
   8  -7   2      143.56     -158.24    185.84 o 
   9  -7   2      130.86       56.76    143.85 o 
  10  -7   2        0.44     -143.85    234.05 o 
 -11  -6   2      119.04     -204.50    300.15 o 
 -10  -6   2        1.97       31.10    197.12 o 
  -9  -6   2       17.89      155.30    114.70 o 
  -8  -6   2      180.02      619.73    274.49 o 
  -7  -6   2       39.66      105.41    108.67 o 
  -6  -6   2      711.96      531.45     73.93 o 
  -5  -6   2      890.02      783.49    155.44 o 
  -4  -6   2     2158.15     2309.27    158.57 o 
  -3  -6   2     2611.01     2726.18    147.26 o 
  -2  -6   2       30.30       75.90     31.39 o 
  -1  -6   2     1081.76     1501.72    182.54 o 
   0  -6   2     5614.59     5540.23    271.27 o 
   1  -6   2       13.89      193.88    147.51 o 
   2  -6   2     6245.68     6127.72    297.38 o 
   3  -6   2     1174.57     1079.95     77.95 o 
   4  -6   2      842.31      859.26     64.30 o 
   5  -6   2     1917.83     1895.22    219.08 o 
   6  -6   2     1438.71     1708.89    249.22 o 
   7  -6   2       93.68      -86.05     86.05 o 
   8  -6   2      367.00      243.58    122.08 o 
   9  -6   2       18.98       30.20     87.20 o 
  10  -6   2      123.65      177.29    256.60 o 
 -11  -5   2       16.69       24.11    164.46 o 
 -10  -5   2      202.21      165.04    203.53 o 
  -9  -5   2      160.62      203.19    121.74 o 
  -8  -5   2      168.76      103.39     83.93 o 
  -7  -5   2       77.83       73.56     40.51 o 
  -6  -5   2      424.40      324.75    100.74 o 
  -5  -5   2        0.26       -5.16     35.26 o 
  -4  -5   2     1881.97     1759.35     97.34 o 
  -3  -5   2     3355.89     3359.23    165.39 o 
  -2  -5   2    17275.34    17806.95    776.43 o 
  -1  -5   2     1022.88     1137.24    156.29 o 
   0  -5   2       47.62      139.07     63.72 o 
   1  -5   2     5995.31     6198.43    305.69 o 
   2  -5   2     2446.17     2720.47    128.89 o 
   3  -5   2     8049.43     7937.28    316.60 o 
   4  -5   2      763.20      557.70     48.34 o 
   5  -5   2       35.83      318.99     87.86 o 
   6  -5   2     1588.78     2035.75    248.85 o 
   7  -5   2       10.97      301.84    122.47 o 
   8  -5   2      639.94      540.03    234.83 o 
   9  -5   2        1.38      -85.11    138.80 o 
  10  -5   2       16.52     -141.91    155.52 o 
  11  -5   2       47.10      104.20    159.02 o 
 -11  -4   2      457.03      449.26    162.25 o 
 -10  -4   2        5.59      -87.09    171.46 o 
  -9  -4   2       53.27      162.00    170.51 o 
  -8  -4   2     3235.50     2953.93    296.38 o 
  -7  -4   2       53.32      -16.95     44.94 o 
  -6  -4   2       74.31       39.22     30.49 o 
  -5  -4   2       15.60        5.80     25.18 o 
  -4  -4   2       54.75      141.54     24.93 o 
  -3  -4   2     1077.54      981.01     59.60 o 
  -2  -4   2     2665.92     3068.72    166.05 o 
  -1  -4   2     5301.32     4635.64    671.69 o 
   0  -4   2     2301.80     2154.94     95.19 o 
   1  -4   2     1037.75     1178.58     81.65 o 
   2  -4   2     2138.21     1824.99     78.64 o 
   3  -4   2     1627.87     1913.61    121.15 o 
   4  -4   2    13811.70    14040.95    995.11 o 
   5  -4   2       77.58      182.88    111.97 o 
   6  -4   2      114.38      244.16    113.92 o 
   7  -4   2      135.34      225.70     99.25 o 
   8  -4   2     2128.25     1662.08    458.38 o 
   9  -4   2      190.56      227.83    175.34 o 
  10  -4   2       69.51       67.69     98.81 o 
  11  -4   2       65.08      274.49    278.76 o 
 -12  -3   2      100.04      108.08    191.67 o 
 -11  -3   2        3.25       39.66    184.68 o 
  -9  -3   2      106.27       15.94    138.02 o 
  -8  -3   2      333.13      576.63    115.30 o 
  -7  -3   2     1550.77     1491.35    165.32 o 
  -6  -3   2        0.45      -28.80     45.29 o 
  -5  -3   2      942.46      908.35     72.45 o 
  -4  -3   2      865.61      858.68     56.34 o 
  -3  -3   2     3895.97     3723.92    141.88 o 
  -2  -3   2    11003.14    11393.90    398.73 o 
  -1  -3   2     5907.34     5608.66    290.41 o 
   0  -3   2       19.53      108.95     47.31 o 
   1  -3   2     4309.26     4180.52    180.83 o 
   2  -3   2     1734.55     1789.62    113.54 o 
   3  -3   2     3796.03     3674.30    236.47 o 
   4  -3   2       15.81       79.31     48.99 o 
   5  -3   2     9365.56     8630.00    598.74 o 
   6  -3   2     4511.11     4663.87    488.13 o 
   7  -3   2      253.38      237.20    158.43 o 
   8  -3   2     1321.07      983.73    158.43 o 
   9  -3   2      321.34      394.85    115.36 o 
  10  -3   2       58.44       57.15    152.79 o 
  11  -3   2        0.62      -71.15    173.79 o 
  12  -3   2        1.48      198.67    246.88 o 
 -12  -2   2        4.77        0.39    155.13 o 
 -11  -2   2        9.26      -66.48     91.75 o 
 -10  -2   2     1409.36     1436.05    162.97 o 
  -9  -2   2        0.35       48.43     74.27 o 
  -8  -2   2     1500.71     2013.40    247.34 o 
  -7  -2   2      709.11      899.90    117.50 o 
  -6  -2   2       37.71       11.25     35.65 o 
  -5  -2   2     3234.37     2986.31    200.17 o 
  -4  -2   2      197.70      170.84     41.80 o 
  -3  -2   2      286.14      405.40     53.03 o 
  -2  -2   2    13654.53    13250.78    399.17 o 
  -1  -2   2     3915.90     3634.27    112.34 o 
   0  -2   2     5699.94     5875.52    157.18 o 
   1  -2   2    11870.43    11792.94    683.69 o 
   2  -2   2    10614.33     9707.07    314.54 o 
   3  -2   2    34168.57    30454.62    670.76 o 
   4  -2   2       50.92       71.47     50.75 o 
   5  -2   2     3241.51     3383.52    127.44 o 
   6  -2   2      304.32      340.15     27.31 o 
   7  -2   2     1857.88     1703.83    241.53 o 
   8  -2   2      488.35      420.91    106.31 o 
   9  -2   2      143.64      304.54    107.96 o 
  10  -2   2       51.73      171.07    168.74 o 
  11  -2   2       69.55      107.87    116.57 o 
  12  -2   2      148.14      185.45    206.06 o 
 -12  -1   2       55.89       13.22    159.40 o 
 -11  -1   2       68.34      125.97    244.55 o 
 -10  -1   2        0.68      193.23    194.78 o 
  -9  -1   2      103.77       72.74    131.80 o 
  -8  -1   2      207.26      221.17     62.77 o 
  -7  -1   2      271.73      291.62     56.07 o 
  -6  -1   2    11631.76    11460.90    565.59 o 
  -5  -1   2      346.30      291.39     40.63 o 
  -4  -1   2     1530.23     1550.22     76.76 o 
  -3  -1   2      655.02      604.79     44.20 o 
  -2  -1   2       15.70       -5.37     16.60 o 
  -1  -1   2     2525.23     2094.89    122.22 o 
   1  -1   2     2575.45     2016.36     79.13 o 
   2  -1   2    38836.84    39591.12    858.95 o 
   3  -1   2    24838.53    21683.40   1076.94 o 
   4  -1   2      560.25      802.13     42.69 o 
   5  -1   2     3620.58     4007.21    159.54 o 
   6  -1   2     2305.08     2325.52    139.35 o 
   7  -1   2       11.69       75.88     28.33 o 
   8  -1   2      142.61      108.26     35.48 o 
   9  -1   2       27.18      142.90     91.13 o 
  10  -1   2       80.52       34.78     75.34 o 
  11  -1   2       91.64       92.93     98.72 o 
  12  -1   2        0.03      -84.76    187.40 o 
 -12   0   2      359.03      375.96    267.10 o 
 -11   0   2        0.55       79.70    170.68 o 
 -10   0   2     1913.35     2082.21    413.48 o 
  -9   0   2      721.02      801.73    126.16 o 
  -8   0   2        7.07       82.94     73.09 o 
  -7   0   2     1675.46     1571.96    130.07 o 
  -6   0   2      263.77      244.27     45.95 o 
  -5   0   2     7891.14     9317.60    403.14 o 
  -4   0   2     5401.28     4857.62    180.83 o 
  -3   0   2     4161.12     4461.95    204.04 o 
  -2   0   2     7096.53     7782.86    208.28 o 
   2   0   2    10363.39     9468.04    309.43 o 
   3   0   2     1523.75     1737.31    196.70 o 
   4   0   2      307.75      341.86     95.06 o 
   5   0   2      549.46      749.11     68.75 o 
   6   0   2     2393.54     2429.83    135.24 o 
   7   0   2      766.70      747.94     75.85 o 
   8   0   2      163.10      236.34     58.92 o 
   9   0   2     1431.34     1587.93    143.24 o 
  10   0   2      150.59      243.43    194.78 o 
  11   0   2      467.05      865.06    403.18 o 
  12   0   2        1.80      134.13    263.21 o 
 -12   1   2       18.75      237.16    257.38 o 
 -11   1   2       52.00      167.18    192.06 o 
 -10   1   2      116.03      -52.10    170.29 o 
  -9   1   2      192.82      149.01     99.18 o 
  -8   1   2      802.11      765.00     72.62 o 
  -7   1   2     1012.87      997.92    116.36 o 
  -6   1   2     2656.16     2542.03    194.80 o 
  -5   1   2      346.02      364.82     41.64 o 
  -4   1   2    19366.76    21148.71    758.23 o 
  -3   1   2     6231.44     5370.76    308.70 o 
  -2   1   2    37792.12    35654.02    691.67 o 
   2   1   2     1052.94     1128.79     49.00 o 
   3   1   2     5325.04     5718.79    257.85 o 
   4   1   2     4170.55     3870.30    200.09 o 
   5   1   2     2427.06     2969.13    243.23 o 
   6   1   2     4676.97     5164.75    277.47 o 
   7   1   2     5507.90     5821.12    325.86 o 
   8   1   2       79.97      103.07     79.64 o 
   9   1   2      306.96      323.09    177.68 o 
  10   1   2        1.88      -44.32    132.58 o 
  11   1   2      270.11     1098.72    478.99 o 
  12   1   2       20.32      205.67    222.00 o 
 -12   2   2      311.25      193.23    201.39 o 
 -11   2   2      470.24      900.83    329.69 o 
 -10   2   2       40.68       12.83    118.97 o 
  -9   2   2      458.45      640.59    137.34 o 
  -8   2   2       17.91      -82.31     82.31 o 
  -7   2   2      161.39      131.18     29.35 o 
  -6   2   2     1393.79     1595.08     78.87 o 
  -5   2   2     1601.66     1493.61     83.88 o 
  -4   2   2     8371.87     7227.91    392.51 o 
  -3   2   2     2018.41     2193.04     53.73 o 
  -2   2   2      831.75      795.35     26.73 o 
  -1   2   2     1887.52     1951.54    270.21 o 
   0   2   2     3679.88     3246.63    225.71 o 
   1   2   2    10822.49     9614.69    389.77 o 
   2   2   2     5220.05     4735.72    174.64 o 
   3   2   2     1276.27     1272.97     48.19 o 
   4   2   2      501.91      500.04     47.02 o 
   5   2   2      916.73     1103.59    110.38 o 
   6   2   2     1509.63     1621.50    277.60 o 
   7   2   2      347.13      336.91     75.55 o 
   8   2   2      334.17      523.32    188.56 o 
   9   2   2       42.88       68.82    151.63 o 
  10   2   2      439.17      199.45    185.06 o 
  11   2   2      100.85      130.24    175.73 o 
  12   2   2       32.48       11.66    162.13 o 
 -12   3   2       49.82      241.05    208.00 o 
 -11   3   2       12.28       25.27    120.91 o 
 -10   3   2     1248.41     1340.16    433.50 o 
  -9   3   2      629.49      641.89    213.06 o 
  -8   3   2      501.14      393.05    105.85 o 
  -7   3   2      513.01      554.62    104.77 o 
  -6   3   2      743.47      594.98    107.35 o 
  -5   3   2    31049.84    32255.36   2347.52 o 
  -4   3   2     3637.70     3883.51    252.27 o 
  -3   3   2        5.10      278.58     49.65 o 
  -2   3   2     7256.66     7611.34    320.56 o 
  -1   3   2       79.96      130.46     31.12 o 
   0   3   2     1695.26     1692.37    127.39 o 
   1   3   2    11109.71     9639.41    376.91 o 
   2   3   2      973.79      894.55     16.65 o 
   3   3   2     1500.58     1430.71     46.03 o 
   4   3   2     9251.68     9521.15    519.88 o 
   5   3   2     1307.80     1230.60     71.68 o 
   6   3   2     2967.98     3322.46    188.96 o 
   7   3   2     2309.12     2526.60    166.87 o 
   8   3   2        7.59       75.50    170.29 o 
   9   3   2        7.86      241.05    216.56 o 
  10   3   2        5.16       29.55    132.97 o 
  11   3   2       65.96       87.07    174.37 o 
  12   3   2       26.54       12.05    148.13 o 
 -11   4   2      186.39      349.52    248.83 o 
 -10   4   2      181.64      297.36    138.34 o 
  -9   4   2      935.88     1155.49    328.14 o 
  -8   4   2       26.26       60.09    237.16 o 
  -7   4   2     1957.80     2034.40    238.49 o 
  -6   4   2        2.02       38.76     59.87 o 
  -5   4   2      242.05      270.98     71.00 o 
  -4   4   2      811.86      884.74    115.86 o 
  -3   4   2    16940.36    17420.09   1435.18 o 
  -2   4   2     5813.01     5674.20    207.92 o 
  -1   4   2      835.73     1497.93     90.31 o 
   0   4   2      109.90       99.61     16.76 o 
   1   4   2    22659.87    21918.64    798.67 o 
   2   4   2    10634.91    10017.14    447.40 o 
   3   4   2       43.63       43.00      9.33 o 
   4   4   2      391.68      300.46     43.36 o 
   5   4   2       17.55       20.30     32.24 o 
   6   4   2      137.02      250.12     36.90 o 
   7   4   2     1120.24     1258.69    162.95 o 
   8   4   2      208.04      250.17    102.39 o 
   9   4   2      103.37      706.43    293.15 o 
  10   4   2      204.66      349.52    246.10 o 
  11   4   2       43.96      -21.77    154.35 o 
 -11   5   2       61.60       37.71    172.62 o 
 -10   5   2       75.12      -74.65    141.52 o 
  -9   5   2       65.94      264.25    118.47 o 
  -8   5   2      492.18      589.41    231.33 o 
  -7   5   2      794.17     1029.43    233.86 o 
  -6   5   2      358.90      637.14    133.98 o 
  -5   5   2      162.39      279.23     81.49 o 
  -4   5   2      132.05       48.02     43.58 o 
  -3   5   2     5712.04     5117.50    272.20 o 
  -2   5   2      183.13      168.59     44.23 o 
  -1   5   2      186.40      288.66    117.03 o 
   0   5   2     3447.80     3334.84    306.67 o 
   1   5   2     2724.34     3012.58    150.23 o 
   2   5   2      244.88      284.39     22.99 o 
   3   5   2    22644.57    22685.77   1222.97 o 
   4   5   2        1.28       11.53     10.35 o 
   5   5   2      419.37      416.76     96.40 o 
   6   5   2      285.02      296.62     81.06 o 
   7   5   2      196.34      584.74    262.43 o 
   8   5   2      120.50      178.84    174.57 o 
   9   5   2       71.33       15.61     85.73 o 
  10   5   2      101.47     -113.92    189.34 o 
  11   5   2       61.73      -40.05    164.85 o 
 -10   6   2      216.74        8.55    136.47 o 
  -9   6   2        0.71       17.50    153.18 o 
  -8   6   2       24.09     -109.64    132.19 o 
  -7   6   2      537.24      628.29    250.38 o 
  -6   6   2      959.91      999.36    208.39 o 
  -5   6   2        1.29      130.98     67.03 o 
  -4   6   2      663.06      684.54    131.62 o 
  -3   6   2     4061.72     4377.27    394.04 o 
  -2   6   2     1684.97     1572.25     97.45 o 
  -1   6   2     4450.79     4288.07    206.90 o 
   0   6   2     1314.03     1270.32    111.40 o 
   1   6   2     3859.45     3793.03    521.06 o 
   2   6   2     1252.18     1122.14     97.94 o 
   3   6   2     1566.90     1418.78    131.39 o 
   5   6   2      241.56      214.80     76.12 o 
   6   6   2      909.31     1182.31    300.15 o 
   7   6   2       12.37       11.66    155.52 o 
   8   6   2      166.07      118.97    163.29 o 
   9   6   2       66.26      101.32    108.47 o 
  10   6   2       21.54      -32.66    204.89 o 
  11   6   2       52.15     -155.52    222.00 o 
 -10   7   2       12.35       -7.78    155.13 o 
  -9   7   2       21.35       53.26    164.85 o 
  -8   7   2      205.50      365.85    180.40 o 
  -7   7   2      201.23      196.66    102.67 o 
  -6   7   2       30.09       17.88     65.43 o 
  -5   7   2      125.69      227.05    120.91 o 
  -4   7   2     1296.26     1260.12    184.73 o 
  -3   7   2      953.40      976.67     87.25 o 
  -2   7   2       23.62      217.51     64.83 o 
  -1   7   2     6801.94     6783.15    362.55 o 
   0   7   2      619.76      521.24    107.92 o 
   1   7   2       49.45      161.67     56.47 o 
   2   7   2      463.27      344.48    102.54 o 
   3   7   2       38.95       34.77     43.16 o 
   4   7   2      131.34      232.31     76.81 o 
   5   7   2      848.95      764.46    134.28 o 
   6   7   2      157.21      802.85    242.61 o 
   7   7   2      668.76      710.18    234.05 o 
   8   7   2        0.46      -38.34     99.72 o 
   9   7   2       24.40       72.15     97.50 o 
  10   7   2       11.16      362.74    281.10 o 
  -9   8   2       44.81       36.94    125.97 o 
  -8   8   2       86.02      157.07    176.12 o 
  -7   8   2       59.77      157.46    162.90 o 
  -6   8   2      194.77      228.86    103.63 o 
  -5   8   2      138.73       46.27    100.11 o 
  -4   8   2      435.76      561.21    128.92 o 
  -3   8   2       32.40      -26.91     39.30 o 
  -2   8   2      123.93      327.60    109.77 o 
  -1   8   2     1080.53     1190.42    113.65 o 
   0   8   2     1171.11     1212.58    111.19 o 
   1   8   2      436.65      371.88     53.99 o 
   2   8   2      147.86      139.40     37.06 o 
   3   8   2      115.03      153.45    110.42 o 
   4   8   2      255.87       82.42    156.68 o 
   5   8   2     1518.14     1210.70    370.52 o 
   6   8   2      298.18      166.40    145.41 o 
   7   8   2        5.95       77.26    176.71 o 
   8   8   2       50.38      302.09    318.03 o 
   9   8   2       36.84      138.80    249.99 o 
  -8   9   2       76.75      812.96    362.74 o 
  -7   9   2      132.48      261.27    223.55 o 
  -6   9   2      321.11      379.85    223.17 o 
  -5   9   2      216.02      396.34    118.47 o 
  -4   9   2      483.48      463.48    121.30 o 
  -3   9   2       52.80       28.64     54.37 o 
  -2   9   2      126.16      560.13    134.67 o 
  -1   9   2      206.00      400.22     80.50 o 
   0   9   2      227.84      363.59     70.00 o 
   1   9   2      814.97      749.45     87.15 o 
   2   9   2       67.97      167.58     76.01 o 
   3   9   2      287.05      445.50    114.04 o 
   4   9   2      385.25      674.26    155.34 o 
   5   9   2       23.21       30.33    124.80 o 
   6   9   2        9.29       89.03    128.30 o 
   7   9   2        2.81       62.57     86.65 o 
   8   9   2       50.95      131.02    260.88 o 
   9   9   2       39.84      323.86    321.14 o 
  -7  10   2       31.46        1.94    113.53 o 
  -6  10   2      145.64       64.54    166.79 o 
  -5  10   2      121.09      163.44    219.86 o 
  -4  10   2      232.93      260.49    184.29 o 
  -3  10   2      280.07      765.92    274.49 o 
  -2  10   2        1.28      199.06    177.29 o 
  -1  10   2      608.20      834.59    173.49 o 
   0  10   2      916.19     1096.08    134.45 o 
   1  10   2        5.46       12.01     53.49 o 
   2  10   2       46.35       56.89     90.98 o 
   3  10   2       35.33      -97.57    101.09 o 
   4  10   2       10.82      320.74    127.12 o 
   5  10   2       69.47      -86.31    196.73 o 
   6  10   2      118.19       87.36     99.30 o 
   7  10   2      102.90       33.24    109.83 o 
  -5  11   2       38.35      148.91    174.18 o 
  -4  11   2        0.94       40.93    100.31 o 
  -3  11   2       19.43       56.37    179.23 o 
  -2  11   2      302.96      267.88    216.17 o 
  -1  11   2       49.27      100.70    187.01 o 
   0  11   2      929.89      941.30    136.64 o 
   1  11   2      386.25      879.83    295.48 o 
   2  11   2      113.52      390.71    219.86 o 
   3  11   2       12.28      -22.55    176.12 o 
   4  11   2        3.76     -161.74    233.27 o 
   5  11   2        9.41      305.98    235.61 o 
   6  11   2      230.41      801.69    407.06 o 
  -3  12   2      113.26      -39.27    169.12 o 
  -2  12   2        4.49     -122.27    122.27 o 
  -1  12   2       54.43     -163.29    217.72 o 
   0  12   2      120.14      983.64    454.11 o 
   1  12   2       50.38      -51.32    156.68 o 
   2  12   2       58.86      300.38    142.03 o 
   3  12   2        3.15     -269.82    272.54 o 
   4  12   2      109.93     -227.05    227.05 o 
  -3 -12   3      198.06       82.81    228.61 o 
  -2 -12   3       54.26      -29.94    152.41 o 
  -1 -12   3       94.51       82.81    202.17 o 
   0 -12   3       35.76      -52.88    155.13 o 
   1 -12   3       27.81       31.29     64.04 o 
   2 -12   3       17.23      -79.31    193.23 o 
   3 -12   3      112.52       83.20    188.56 o 
  -6 -11   3       14.69      -47.04    159.02 o 
  -5 -11   3       24.18      184.87    148.98 o 
  -4 -11   3       87.99     -264.38    264.38 o 
  -3 -11   3      197.24       84.37    199.84 o 
  -2 -11   3      248.42      173.40    225.89 o 
  -1 -11   3        6.49      -52.18     54.24 o 
   0 -11   3        1.83      -25.51     65.88 o 
   1 -11   3       54.63      -48.21    195.95 o 
   2 -11   3       14.31      134.91    175.73 o 
   3 -11   3       34.06      232.89    241.44 o 
   4 -11   3        7.19     -114.30    178.07 o 
   5 -11   3        1.59      175.73    238.33 o 
  -7 -10   3       13.37     -125.19    241.83 o 
  -6 -10   3       73.86      -63.69    100.89 o 
  -4 -10   3      238.14      352.24    270.60 o 
  -3 -10   3       24.57       85.15    143.08 o 
  -2 -10   3      321.46      394.05     98.11 o 
  -1 -10   3      307.05      321.74    101.77 o 
   0 -10   3       71.46       14.04     72.24 o 
   1 -10   3      314.91      476.93    102.16 o 
   2 -10   3      100.68      372.16    260.88 o 
   3 -10   3      514.05      688.94    319.98 o 
   4 -10   3       74.07      214.22    174.57 o 
   5 -10   3       41.13     -222.39    222.39 o 
   6 -10   3       10.25      165.24    171.85 o 
   7 -10   3       51.36      419.89    234.05 o 
  -8  -9   3      141.02      229.39    303.65 o 
  -7  -9   3        4.93     -104.97    177.68 o 
  -6  -9   3      221.92      471.99    213.06 o 
  -5  -9   3        4.56      -96.31     96.31 o 
  -4  -9   3      120.19       66.89     87.70 o 
  -3  -9   3      309.19      203.15     52.79 o 
  -2  -9   3      160.93      130.51     70.37 o 
  -1  -9   3      313.79      384.57     77.39 o 
   0  -9   3      327.05      294.52    118.00 o 
   1  -9   3      265.89      160.07     91.80 o 
   2  -9   3        3.98      347.19    207.23 o 
   3  -9   3       28.47       69.20    139.96 o 
   4  -9   3      128.02       50.54    114.69 o 
   5  -9   3      260.84      349.24    162.13 o 
   6  -9   3       52.51      -45.88    140.74 o 
   7  -9   3        0.36      -83.59    180.01 o 
   8  -9   3      154.43      208.00    241.05 o 
  -9  -8   3      113.01      321.53    329.31 o 
  -8  -8   3      387.49      618.28    196.77 o 
  -7  -8   3      172.19      -56.37    146.19 o 
  -6  -8   3        6.21       18.05    141.33 o 
  -5  -8   3      213.53      295.71    327.56 o 
  -4  -8   3      217.12      374.71    113.70 o 
  -3  -8   3       54.23       95.73     86.53 o 
  -2  -8   3      395.40      482.93     75.32 o 
  -1  -8   3      608.76      647.76    151.24 o 
   0  -8   3      735.34      612.84    130.28 o 
   1  -8   3      975.11     1094.10    163.95 o 
   2  -8   3      164.38      220.03     81.31 o 
   3  -8   3      215.64      286.43     81.84 o 
   4  -8   3      206.10       70.76    103.03 o 
   5  -8   3      165.64      298.59    144.63 o 
   6  -8   3      128.42     -186.23    186.23 o 
   7  -8   3      123.65      187.73    135.45 o 
   8  -8   3        5.46      132.58    192.84 o 
   9  -8   3       23.36      578.52    267.88 o 
 -10  -7   3        6.73      277.21    250.77 o 
  -8  -7   3       56.13       96.31     96.74 o 
  -7  -7   3      121.29      679.61    346.41 o 
  -6  -7   3       53.02       77.76    119.75 o 
  -5  -7   3      395.52      402.62    120.36 o 
  -4  -7   3     1504.74     1243.66    189.86 o 
  -3  -7   3       44.04       20.10     27.25 o 
  -2  -7   3      410.69      388.84     79.70 o 
  -1  -7   3     1651.82     1435.77    413.48 o 
   0  -7   3     1421.38     1323.34    114.73 o 
   1  -7   3       12.27       26.67     43.02 o 
   2  -7   3     3631.02     4271.35    375.92 o 
   3  -7   3     1083.86      985.29    112.47 o 
   4  -7   3     1589.78     1466.68    100.33 o 
   5  -7   3       65.20      118.19    139.19 o 
   6  -7   3       73.31      171.46    126.75 o 
   7  -7   3       50.83      185.41    117.91 o 
   8  -7   3       36.24      138.80    190.90 o 
   9  -7   3       14.43      138.41    166.01 o 
  10  -7   3       36.20     -112.36    167.18 o 
 -11  -6   3       16.50      211.50    230.94 o 
 -10  -6   3        6.90      219.78    140.66 o 
  -9  -6   3      466.85      222.74    133.82 o 
  -8  -6   3       32.37       59.10     94.54 o 
  -7  -6   3       30.37      399.68    141.13 o 
  -6  -6   3      919.85      805.67     88.02 o 
  -5  -6   3      623.42      463.22     64.75 o 
  -4  -6   3      412.81      361.61     53.60 o 
  -3  -6   3      229.31      262.35     42.15 o 
  -2  -6   3      911.88      934.32     74.97 o 
  -1  -6   3     2010.79     2289.85    203.21 o 
   0  -6   3     1591.35     1728.35    124.78 o 
   1  -6   3      172.08      249.60     58.37 o 
   2  -6   3      770.12      835.50     64.60 o 
   3  -6   3     1328.57     1298.18    161.84 o 
   4  -6   3       18.82      -24.97     24.97 o 
   5  -6   3       55.91       51.32     78.54 o 
   6  -6   3      470.93      424.70    218.89 o 
   7  -6   3      303.95      493.76    190.12 o 
   8  -6   3      403.87      635.28    254.27 o 
   9  -6   3      154.85      741.04    319.59 o 
  10  -6   3       43.96       99.92    185.45 o 
 -11  -5   3       10.88      179.23    278.76 o 
 -10  -5   3       73.42      242.09    135.44 o 
  -9  -5   3      202.02      496.10    244.94 o 
  -8  -5   3      116.27      107.29     64.61 o 
  -7  -5   3       60.07       57.79     83.63 o 
  -6  -5   3      501.74      509.15     64.46 o 
  -5  -5   3     2783.60     2945.25    174.57 o 
  -4  -5   3      773.54      649.25     88.07 o 
  -3  -5   3      814.00      694.42     88.33 o 
  -2  -5   3     1015.19     1032.03     74.86 o 
  -1  -5   3       76.89      225.48    106.53 o 
   0  -5   3     5039.32     5920.41    272.69 o 
   1  -5   3     1453.70     1438.47     82.45 o 
   2  -5   3      151.93      219.50     29.35 o 
   3  -5   3      770.57     1004.18    110.82 o 
   4  -5   3     2230.93     2060.03    123.21 o 
   5  -5   3     3095.64     3397.67    296.09 o 
   6  -5   3     5062.69     5371.37    502.79 o 
   7  -5   3       60.28       72.70    129.47 o 
   8  -5   3       34.65      118.19    123.25 o 
   9  -5   3        0.33      -25.16     89.03 o 
  10  -5   3       22.17      192.45    168.35 o 
  11  -5   3       45.27        8.16    127.13 o 
 -11  -4   3      342.42      197.95    142.49 o 
 -10  -4   3      101.63       60.26    187.40 o 
  -9  -4   3      287.72      605.88    359.05 o 
  -8  -4   3      392.83      517.00     93.04 o 
  -7  -4   3       82.01      199.34    113.15 o 
  -6  -4   3      457.39      358.77     51.39 o 
  -5  -4   3        6.25       75.32     41.45 o 
  -4  -4   3     1978.30     1743.46     94.78 o 
  -3  -4   3    11019.61    11003.61    468.35 o 
  -2  -4   3     2305.92     2413.17    113.89 o 
  -1  -4   3     3908.43     4400.80    237.66 o 
   0  -4   3     4376.41     4475.93    190.60 o 
   1  -4   3    10484.54     9915.07    496.06 o 
   2  -4   3     2784.83     2818.03    144.81 o 
   3  -4   3      562.81      689.23     72.01 o 
   4  -4   3     1629.11     1514.11     61.90 o 
   5  -4   3     2441.19     2521.41    229.80 o 
   6  -4   3      104.22      249.88    106.53 o 
   7  -4   3      495.54      520.98    190.51 o 
   8  -4   3       15.92      -31.88    112.36 o 
   9  -4   3       39.42      244.16    184.68 o 
  10  -4   3        2.83      -40.75     93.70 o 
  11  -4   3       68.65     -143.08    185.84 o 
 -12  -3   3        2.07      355.74    311.42 o 
 -11  -3   3       49.91      184.68    195.56 o 
 -10  -3   3       29.18      246.88    244.16 o 
  -9  -3   3      355.30      291.71     80.49 o 
  -8  -3   3     1062.07     1331.19    222.58 o 
  -7  -3   3     2303.93     2199.86    380.43 o 
  -6  -3   3     3283.11     3080.02    391.51 o 
  -5  -3   3     2513.25     2413.92    202.59 o 
  -4  -3   3      818.31      692.45     82.66 o 
  -3  -3   3     3711.53     3431.70    194.97 o 
  -2  -3   3     2486.23     2474.93    137.76 o 
  -1  -3   3      243.62      223.44     35.71 o 
   0  -3   3     2754.09     3047.95    175.26 o 
   1  -3   3      127.57      172.28     28.48 o 
   2  -3   3      196.38      183.58     55.92 o 
   3  -3   3    12708.71    11834.51    564.70 o 
   4  -3   3     5251.59     4946.02    260.20 o 
   5  -3   3      135.14      123.94     49.18 o 
   6  -3   3      259.36      386.91    133.36 o 
   7  -3   3        2.28      299.05    121.11 o 
   8  -3   3     1675.19     1902.96    241.93 o 
   9  -3   3        4.76       11.25     72.32 o 
  10  -3   3      129.98      261.27    162.51 o 
  12  -3   3       23.70     -114.69    168.35 o 
 -12  -2   3       85.43       36.94    235.61 o 
 -11  -2   3        4.29      168.31    115.83 o 
 -10  -2   3     1458.82     1542.03    250.74 o 
  -9  -2   3        1.50      114.25     64.30 o 
  -8  -2   3        6.21      -20.78    126.16 o 
  -7  -2   3      260.62      233.89     73.37 o 
  -6  -2   3      260.70      180.84     51.88 o 
  -5  -2   3      529.04      620.09     56.16 o 
  -4  -2   3     2795.92     2567.74    183.70 o 
  -3  -2   3     1587.01     1357.55    184.09 o 
  -2  -2   3    26055.85    25912.36   1685.41 o 
  -1  -2   3    34864.72    40620.80   1716.89 o 
   0  -2   3   110004.80   117886.42   5273.08 o 
   1  -2   3     9875.41    10149.33    395.59 o 
   2  -2   3    17652.76    16183.90    949.14 o 
   3  -2   3      532.68      461.74     23.84 o 
   4  -2   3        4.29      144.76     38.49 o 
   5  -2   3     3463.72     3439.66    123.40 o 
   6  -2   3      297.42      335.14     31.80 o 
   7  -2   3        0.83       11.58     46.62 o 
   8  -2   3      551.16      548.53    135.07 o 
   9  -2   3     1232.98     1400.31    203.60 o 
  10  -2   3     1462.03     1763.17    403.57 o 
  11  -2   3        4.89      186.62    178.07 o 
  12  -2   3       17.42       90.98    215.39 o 
 -12  -1   3        4.01      -49.77    225.89 o 
 -11  -1   3       35.52      277.99    223.17 o 
 -10  -1   3       62.48      103.67     68.79 o 
  -9  -1   3       20.21      -57.49     69.12 o 
  -8  -1   3     1121.53     1295.99    165.26 o 
  -7  -1   3      212.29      256.40     59.52 o 
  -6  -1   3       59.05      158.91     40.50 o 
  -5  -1   3       38.03       38.43     63.86 o 
  -4  -1   3     5582.33     6363.97    270.01 o 
  -3  -1   3     3628.14     3502.52    131.81 o 
  -2  -1   3     2612.85     3235.63    444.97 o 
  -1  -1   3     6177.71     5428.42    408.83 o 
   1  -1   3    12074.64     9769.48    534.68 o 
   2  -1   3     8835.68     8117.20    237.49 o 
   3  -1   3     1924.26     1769.23    133.37 o 
   4  -1   3      691.04     1114.92    168.86 o 
   5  -1   3      999.16      845.05     51.57 o 
   6  -1   3     1207.73     1119.82     66.71 o 
   7  -1   3     4301.63     4415.85    221.59 o 
   8  -1   3       20.99       19.50     33.80 o 
   9  -1   3       57.45      126.92     97.37 o 
  10  -1   3      229.18      531.09    245.72 o 
  11  -1   3      275.46        1.94    136.08 o 
  12  -1   3        4.93     -202.95    212.67 o 
 -12   0   3      344.72      218.89    226.28 o 
 -11   0   3      311.56      -59.87    162.13 o 
 -10   0   3       72.29      389.96    227.44 o 
  -9   0   3       32.05      -68.82    131.80 o 
  -8   0   3      592.60      713.42    108.71 o 
  -7   0   3       78.92       93.98     57.02 o 
  -6   0   3     2056.92     2541.68    156.76 o 
  -5   0   3      200.55      531.19     52.39 o 
  -4   0   3       15.27       -3.13     20.41 o 
  -3   0   3       33.83       80.77     26.64 o 
  -2   0   3    44273.14    40590.73   1088.06 o 
   2   0   3    34909.85    34652.65   1005.39 o 
   3   0   3     7995.10     7892.60    259.58 o 
   4   0   3      283.71      256.07     59.97 o 
   5   0   3    10750.50    10553.92    433.10 o 
   6   0   3       52.25      139.78     34.65 o 
   7   0   3     1427.49     1500.33    168.06 o 
   8   0   3     2601.73     3059.50    488.52 o 
   9   0   3      623.50      805.23    115.53 o 
  10   0   3      148.99      339.07     86.28 o 
  11   0   3       15.79      -51.71    153.18 o 
  12   0   3        0.81      185.84    206.06 o 
 -12   1   3        1.14     -210.34    210.34 o 
 -11   1   3       57.06      208.78    254.27 o 
 -10   1   3      192.83      264.77    189.34 o 
  -9   1   3        0.30       93.01     45.15 o 
  -8   1   3      927.46      887.83     75.50 o 
  -7   1   3       15.92       -1.63     48.46 o 
  -6   1   3     5009.61     4672.94    335.57 o 
  -5   1   3     1577.71     1262.55     66.29 o 
  -4   1   3    13026.54    12766.60    517.27 o 
  -3   1   3      371.96      365.31     23.04 o 
  -2   1   3    42918.02    38662.68    962.37 o 
  -1   1   3     3444.45     2932.01    145.47 o 
   1   1   3     1362.87     1300.00     72.77 o 
   2   1   3     8833.54     9173.06    230.49 o 
   3   1   3     1495.04     1672.56     91.24 o 
   4   1   3    13094.88    11778.06    579.75 o 
   5   1   3     6507.67     7086.51    311.59 o 
   6   1   3      287.07      345.21     48.69 o 
   7   1   3      438.25      577.45    126.53 o 
   8   1   3      239.04      265.76     61.71 o 
   9   1   3       91.40       33.04     72.32 o 
  10   1   3        5.79      121.47     78.34 o 
  11   1   3      228.07      120.91    195.56 o 
  12   1   3        6.30      137.63    210.72 o 
 -12   2   3      470.01      638.78    281.87 o 
 -11   2   3        4.56       22.16    173.01 o 
 -10   2   3       36.94       35.46     89.25 o 
  -9   2   3      621.34      484.82    210.72 o 
  -8   2   3       82.21       81.65    143.85 o 
  -7   2   3      148.37      197.87    132.38 o 
  -6   2   3     1264.19     1158.87    156.27 o 
  -5   2   3       22.67       64.91     17.41 o 
  -4   2   3     2468.63     2326.38    119.90 o 
  -3   2   3     2034.43     1698.34     86.08 o 
  -2   2   3      372.16      367.27     28.32 o 
  -1   2   3      506.22      583.45     64.67 o 
   0   2   3    28563.87    26345.64    794.62 o 
   1   2   3     3647.58     3282.76     89.12 o 
   2   2   3      165.19      146.68      8.25 o 
   3   2   3      396.58      420.50     24.06 o 
   4   2   3       44.64       73.97     31.87 o 
   5   2   3     1395.52     1395.01     81.22 o 
   6   2   3     3660.80     3224.51    242.26 o 
   7   2   3       81.62      223.39     80.24 o 
   8   2   3      285.66      411.45    132.99 o 
   9   2   3       11.51      348.75    181.18 o 
  10   2   3        3.24      637.62    304.42 o 
  11   2   3      254.97      195.56    232.50 o 
  12   2   3       70.85        8.94    195.17 o 
 -12   3   3        4.43     -177.68    266.32 o 
 -11   3   3       11.53       85.15    192.06 o 
 -10   3   3      198.31      153.57    159.02 o 
  -9   3   3        8.71       66.72     80.96 o 
  -8   3   3      697.73      757.06    133.30 o 
  -7   3   3     3816.08     4040.65    403.94 o 
  -6   3   3      140.63       74.74     55.39 o 
  -5   3   3     2050.32     2067.68    263.79 o 
  -4   3   3     3485.73     3801.48    236.61 o 
  -3   3   3     1776.90     1613.19    170.68 o 
  -2   3   3      493.19      439.36     25.38 o 
  -1   3   3     1040.61      863.94    133.35 o 
   0   3   3    19689.57    21721.79    667.31 o 
   1   3   3      691.60      638.65     37.04 o 
   2   3   3     5318.09     4623.80    221.86 o 
   3   3   3    25700.44    23081.73    725.38 o 
   4   3   3     2209.03     2322.03    110.11 o 
   5   3   3       70.70       65.53     35.79 o 
   6   3   3     2438.95     2403.78    132.37 o 
   7   3   3     1182.34     1238.46    125.03 o 
   8   3   3       38.98      110.59     68.23 o 
   9   3   3       30.80       19.07    106.72 o 
  10   3   3      170.75      393.85    227.83 o 
  11   3   3       20.71      149.43    102.25 o 
  12   3   3      264.95       31.10    197.51 o 
 -11   4   3      353.13      481.32    274.10 o 
 -10   4   3       28.13      178.84    184.29 o 
  -9   4   3        5.07        8.31     74.26 o 
  -8   4   3      191.56      201.38     95.99 o 
  -7   4   3       58.48      109.64    104.20 o 
  -6   4   3       30.60       82.86    170.87 o 
  -5   4   3        0.89       90.94     52.02 o 
  -4   4   3     2071.49     1773.58    151.81 o 
  -3   4   3       14.44      167.90     87.87 o 
  -2   4   3      126.31      104.11     16.77 o 
  -1   4   3    13274.67    13080.61    635.05 o 
   0   4   3     1014.80      875.98     63.42 o 
   1   4   3       14.02       29.41     17.63 o 
   2   4   3     3976.97     3680.90    339.65 o 
   3   4   3     5430.77     5344.53    313.18 o 
   4   4   3     4305.68     3862.82    230.61 o 
   5   4   3        8.43      -17.68     22.59 o 
   6   4   3     5230.68     5375.43    262.27 o 
   7   4   3      299.39      319.31     97.75 o 
   8   4   3      265.76      375.22    198.48 o 
   9   4   3       85.96      343.30    260.10 o 
  10   4   3      685.76      711.88    370.13 o 
  11   4   3        7.70      298.98    288.09 o 
 -11   5   3        0.64     -146.19    173.01 o 
 -10   5   3       13.48       60.26    135.69 o 
  -9   5   3      175.48      236.00    162.13 o 
  -8   5   3        0.47       79.31    129.08 o 
  -7   5   3      230.86      585.78    209.17 o 
  -6   5   3      107.18      251.79    174.57 o 
  -5   5   3     1901.48     2127.52    212.85 o 
  -4   5   3      169.43      151.05     38.72 o 
  -3   5   3     5531.76     5485.79    212.76 o 
  -2   5   3      508.03      610.20     55.39 o 
  -1   5   3       21.63       -1.45     23.16 o 
   0   5   3       19.19      116.96     26.05 o 
   1   5   3     1936.23     1944.51     77.38 o 
   2   5   3     1588.64     1604.43    125.39 o 
   3   5   3      277.94      488.92     76.01 o 
   4   5   3      712.25      641.47     91.61 o 
   5   5   3     4535.19     4902.75    386.44 o 
   6   5   3       62.85      -48.55     72.94 o 
   7   5   3      253.59      511.19    151.63 o 
   8   5   3      825.31      949.30    173.55 o 
   9   5   3       11.80      -69.93     82.06 o 
  10   5   3      139.58       62.86     91.49 o 
  11   5   3       12.18      -25.95    171.07 o 
 -10   6   3       37.49       -7.00    134.13 o 
  -9   6   3        0.01       90.20    163.29 o 
  -8   6   3        8.99       74.26    125.19 o 
  -7   6   3       26.81      100.50     89.23 o 
  -6   6   3        5.94       83.62     68.04 o 
  -5   6   3      531.31      664.39    110.61 o 
  -4   6   3      700.85      548.99     39.46 o 
  -3   6   3       22.84       60.86     97.39 o 
  -2   6   3      916.32     1023.71    102.17 o 
  -1   6   3      348.91      586.83    111.22 o 
   0   6   3       11.09       74.59     64.73 o 
   1   6   3     7154.39     6896.41    297.64 o 
   2   6   3       23.15       -0.15     23.15 o 
   3   6   3     2056.35     1921.81    249.44 o 
   4   6   3      303.55      227.39     77.47 o 
   5   6   3      139.39      168.34     81.34 o 
   6   6   3      176.17       96.42    127.52 o 
   7   6   3     2520.68     3065.62    642.28 o 
   8   6   3      244.79      167.18    165.62 o 
   9   6   3       18.05      -26.01    105.95 o 
  10   6   3      236.94       75.04    227.05 o 
  11   6   3       48.10      132.19    276.43 o 
 -10   7   3        2.93       73.09    155.91 o 
  -9   7   3        2.16      307.14    203.34 o 
  -8   7   3      119.89      282.68    138.44 o 
  -7   7   3      357.82      600.18    152.89 o 
  -6   7   3     2599.80     2703.71    319.95 o 
  -5   7   3       79.55      150.85    110.42 o 
  -4   7   3       58.52       66.55     49.10 o 
  -3   7   3      923.89     1020.92     86.63 o 
  -2   7   3      265.50      246.85     45.46 o 
  -1   7   3     3170.48     3319.08    236.07 o 
   0   7   3       78.34      118.87     39.44 o 
   1   7   3     3139.52     3082.83    179.15 o 
   2   7   3       81.76       99.61     57.26 o 
   3   7   3     1609.05     1872.58    204.84 o 
   4   7   3       21.65       32.19     79.70 o 
   5   7   3       83.67       48.25     58.78 o 
   6   7   3       12.04       45.10    113.53 o 
   7   7   3     1047.01     1259.63    291.01 o 
   8   7   3       26.47      178.07    230.16 o 
   9   7   3      133.11      253.49    228.61 o 
  10   7   3       72.91       86.31    248.05 o 
  -9   8   3      155.35      -33.44    169.51 o 
  -8   8   3       93.82      -15.16    125.58 o 
  -7   8   3        6.55      -70.07     98.27 o 
  -6   8   3        4.26      -42.38    105.36 o 
  -5   8   3       82.10      159.40    145.02 o 
  -4   8   3       14.93       76.88     71.42 o 
  -3   8   3     1253.86     1101.96     97.32 o 
  -2   8   3      618.32      453.34    111.94 o 
  -1   8   3        0.57      -35.28     39.22 o 
   0   8   3     1034.33     1357.14    124.65 o 
   1   8   3        2.24      -37.16     37.16 o 
   2   8   3      184.40      254.66     50.59 o 
   3   8   3       25.10        7.72     52.31 o 
   4   8   3      214.89      243.77    188.17 o 
   5   8   3      576.40      589.02    213.06 o 
   6   8   3       98.22      -16.33    135.69 o 
   7   8   3       18.69      591.74    335.53 o 
   8   8   3       28.76     -110.81    110.81 o 
   9   8   3      117.97      105.44    248.05 o 
  -8   9   3       11.30      278.84    156.28 o 
  -7   9   3      101.87       21.77    121.69 o 
  -6   9   3      221.49      110.42    128.69 o 
  -5   9   3       29.11     -124.80    124.80 o 
  -4   9   3       72.78      288.40    197.89 o 
  -3   9   3        6.44       28.70     45.29 o 
  -2   9   3      128.27       50.70     31.83 o 
  -1   9   3       60.44      132.50     58.38 o 
   0   9   3       14.79       56.30     96.81 o 
   1   9   3      173.86       35.69     55.76 o 
   2   9   3     1315.92     1504.26    191.54 o 
   3   9   3       18.91      -70.36     70.36 o 
   4   9   3      200.92      261.42    119.55 o 
   5   9   3       37.83      208.49    104.40 o 
   6   9   3        6.57      275.88    254.27 o 
   7   9   3       24.01       31.49    152.79 o 
   8   9   3       18.75      -49.38    201.78 o 
   9   9   3      122.36      -13.61    202.17 o 
  -7  10   3        1.05       50.54    143.08 o 
  -6  10   3       44.90      106.92    151.24 o 
  -5  10   3       14.51      -43.16    122.86 o 
  -4  10   3       62.80      404.34    209.56 o 
  -3  10   3       55.75      -90.17     90.17 o 
  -2  10   3      270.07      799.35    283.43 o 
  -1  10   3       19.69      153.96    210.34 o 
   0  10   3      357.55      359.97    148.13 o 
   1  10   3      530.67      505.72     78.48 o 
   2  10   3     1251.58     1150.05    182.94 o 
   3  10   3       27.83       74.56    126.94 o 
   4  10   3      152.76      133.39     99.67 o 
   5  10   3       12.50     -143.08    212.67 o 
   6  10   3        1.18       18.86     85.19 o 
   7  10   3       11.99       -6.46    145.21 o 
  -6  11   3       52.69      -36.55    144.24 o 
  -5  11   3      110.09       94.48    163.68 o 
  -4  11   3        1.49      127.52    214.22 o 
  -3  11   3      151.82      146.19    178.84 o 
  -2  11   3      102.64       92.06     97.00 o 
  -1  11   3      303.15      263.42    115.07 o 
   0  11   3      205.25      141.52     95.40 o 
   1  11   3       70.99      331.25    202.56 o 
   2  11   3        6.95      -10.11    124.80 o 
   3  11   3        2.92      -47.04    182.73 o 
   4  11   3       22.79      325.81    270.60 o 
   5  11   3       19.48     -143.08    193.23 o 
   6  11   3      154.80      637.62    366.63 o 
  -3  12   3      187.31      783.03    341.75 o 
  -2  12   3        6.75       21.38    172.23 o 
  -1  12   3      124.05      -76.59    184.68 o 
   0  12   3       34.01       28.38    157.46 o 
   1  12   3       21.47      -56.37    151.24 o 
   2  12   3        9.65      179.23    218.89 o 
   3  12   3       62.89      -11.66    175.34 o 
   4  12   3      237.04      -91.37    193.23 o 
  -3 -12   4      150.06      390.35    272.93 o 
  -1 -12   4      108.52      225.89    187.01 o 
   0 -12   4      106.09      193.62    259.71 o 
   1 -12   4        0.11       -0.79     60.90 o 
   2 -12   4      148.67      -44.32    222.78 o 
  -4 -11   4       29.10      139.58    195.17 o 
  -3 -11   4      351.92      600.29    272.54 o 
  -2 -11   4        0.29      159.79    172.23 o 
  -1 -11   4        0.74      -61.27     61.27 o 
   0 -11   4       30.33      -20.21     83.20 o 
   1 -11   4      583.26      681.94    388.79 o 
   2 -11   4       89.99       88.26    159.02 o 
   3 -11   4      710.34     1030.30    431.95 o 
   4 -11   4        3.59      -52.10    154.35 o 
   5 -11   4       16.52     -211.89    244.94 o 
  -7 -10   4        3.08      -68.04    177.29 o 
  -6 -10   4       84.04       97.00    144.05 o 
  -5 -10   4        9.75        1.94    129.47 o 
  -4 -10   4      209.92      338.25    216.95 o 
  -3 -10   4      150.15      126.31    100.33 o 
  -2 -10   4      181.35      349.74     93.20 o 
  -1 -10   4        6.87       -3.00     44.50 o 
   0 -10   4       31.26      -59.74    122.86 o 
   1 -10   4      872.48      863.44    192.45 o 
   2 -10   4      137.82      266.32    188.95 o 
   3 -10   4        0.13      181.17    106.28 o 
   4 -10   4      109.04      341.36    203.73 o 
   5 -10   4        8.22      201.00    166.79 o 
   6 -10   4        0.41      106.53    159.79 o 
   7 -10   4      112.12      343.30    221.61 o 
  -8  -9   4       66.47      236.77    248.05 o 
  -7  -9   4        5.26      180.79    244.55 o 
  -6  -9   4      196.12      382.62    146.23 o 
  -5  -9   4       77.73       91.97     90.95 o 
  -4  -9   4      125.87      150.89    301.31 o 
  -3  -9   4       93.59      136.52     57.64 o 
  -2  -9   4      605.10      605.71    361.77 o 
  -1  -9   4       12.87       47.04    124.02 o 
   0  -9   4     1023.07     1016.49    209.75 o 
   1  -9   4      565.68      505.16     99.65 o 
   2  -9   4        3.81      285.37    254.27 o 
   3  -9   4      569.56      535.07    160.57 o 
   4  -9   4      358.08      295.87    164.07 o 
   5  -9   4       71.20      150.96    180.01 o 
   6  -9   4        6.62      148.13    153.96 o 
   7  -9   4       82.82       11.27    146.96 o 
   8  -9   4       25.68      952.54    416.40 o 
  -9  -8   4       17.08      125.88    133.55 o 
  -8  -8   4       86.08       17.88    142.69 o 
  -7  -8   4        3.77      -50.15    195.17 o 
  -6  -8   4        0.21       39.52    121.11 o 
  -5  -8   4       16.82       17.88    175.15 o 
  -4  -8   4      283.81      219.78     47.95 o 
  -3  -8   4      328.23      371.22     70.54 o 
  -2  -8   4     2511.72     2499.34    190.91 o 
  -1  -8   4      423.09      463.18    156.67 o 
   0  -8   4       87.90       86.06     67.57 o 
   1  -8   4       44.13       48.39     64.90 o 
   2  -8   4      285.54      324.57     98.45 o 
   3  -8   4      556.05      731.00    109.67 o 
   4  -8   4       21.93      -22.16     85.53 o 
   5  -8   4       43.22        5.05     89.03 o 
   6  -8   4       29.39      -48.21    143.08 o 
   7  -8   4      256.31      195.56    204.50 o 
   8  -8   4      102.08      137.63    185.84 o 
   9  -8   4      301.26      208.00    191.67 o 
 -10  -7   4        0.52      152.16    335.53 o 
  -9  -7   4      146.82      171.85    215.39 o 
  -8  -7   4        1.15      150.85    174.96 o 
  -7  -7   4      114.44       86.31    162.51 o 
  -6  -7   4       56.42      213.84    193.62 o 
  -5  -7   4      380.66      536.55     77.44 o 
  -4  -7   4      577.83      768.70    104.57 o 
  -3  -7   4      769.61      751.59     82.56 o 
  -2  -7   4      337.98      334.81     60.95 o 
  -1  -7   4      341.62      324.97    109.04 o 
   0  -7   4        4.16       63.79     44.46 o 
   1  -7   4      301.28      234.82     85.92 o 
   2  -7   4     2313.97     2157.69    200.10 o 
   3  -7   4      361.03      439.67     76.35 o 
   4  -7   4     2004.48     2148.30    139.09 o 
   5  -7   4     2353.48     2564.08    475.88 o 
   6  -7   4      614.15      772.53    216.95 o 
   7  -7   4      116.44      -93.59     93.59 o 
   8  -7   4       31.61      -63.37    137.24 o 
   9  -7   4       85.45      225.50    188.95 o 
  10  -7   4       68.44       38.10    151.63 o 
 -10  -6   4       33.62      136.08    251.55 o 
  -9  -6   4       31.25     -194.01    194.01 o 
  -8  -6   4      371.85      677.91    167.67 o 
  -7  -6   4     1076.34      742.90     95.64 o 
  -6  -6   4       62.11       94.88     63.41 o 
  -5  -6   4     2371.84     2093.70    203.43 o 
  -4  -6   4      177.37      248.66     44.12 o 
  -3  -6   4     5980.28     6611.59    367.77 o 
  -2  -6   4      305.03      450.24     70.20 o 
  -1  -6   4     3960.89     4028.51    485.44 o 
   0  -6   4     1827.12     1693.26    206.08 o 
   1  -6   4        5.13       76.88     41.17 o 
   2  -6   4     2313.45     2319.24    229.78 o 
   3  -6   4       14.45       36.04     55.99 o 
   4  -6   4      503.25      450.94     49.71 o 
   5  -6   4     1028.68      995.69    231.72 o 
   6  -6   4      976.97     1084.08    169.89 o 
   7  -6   4      122.35      -67.65    139.96 o 
   8  -6   4        7.88      309.09    199.84 o 
   9  -6   4       50.32       77.37    204.12 o 
  10  -6   4       13.62        4.28    144.63 o 
 -11  -5   4        1.86     -102.25    178.07 o 
 -10  -5   4       51.88       86.70    169.12 o 
  -9  -5   4       52.42       -5.13    109.83 o 
  -8  -5   4        8.71      -51.99     64.45 o 
  -7  -5   4     1553.39     1784.65    185.33 o 
  -6  -5   4      573.45      522.01     79.57 o 
  -5  -5   4      238.13      384.73     96.63 o 
  -4  -5   4      432.31      398.66     50.48 o 
  -3  -5   4     1249.83     1322.22     87.09 o 
  -2  -5   4      863.21      830.82     61.86 o 
  -1  -5   4     1080.22      992.72    199.28 o 
   0  -5   4     2998.57     3203.01    161.81 o 
   1  -5   4      495.58      478.19     50.37 o 
   2  -5   4      152.84      143.50     33.53 o 
   3  -5   4     6057.71     6058.57    281.12 o 
   4  -5   4     3328.65     3190.56    149.52 o 
   5  -5   4     1083.26     1117.70    151.24 o 
   6  -5   4        0.63      148.83     96.61 o 
   7  -5   4      581.42      547.81    206.84 o 
   8  -5   4      283.42      169.26    316.09 o 
   9  -5   4       96.16      124.02    137.63 o 
  10  -5   4       10.92       36.94    120.91 o 
  11  -5   4       48.70      230.55    193.23 o 
 -11  -4   4       14.05       11.66    180.01 o 
 -10  -4   4      169.93      755.42    302.87 o 
  -9  -4   4        2.63      -47.43     96.03 o 
  -8  -4   4      434.53      602.14    149.95 o 
  -7  -4   4       81.18      218.98    106.26 o 
  -6  -4   4       24.89      -35.22     40.67 o 
  -5  -4   4     1486.54     1487.51    130.49 o 
  -4  -4   4      378.75      416.48     48.90 o 
  -3  -4   4       16.56       73.91     32.80 o 
  -2  -4   4       72.08       78.91     49.18 o 
  -1  -4   4    36557.33    33071.56   9408.35 o 
   0  -4   4     1599.10     1463.60    172.97 o 
   1  -4   4       73.41      252.09     78.02 o 
   2  -4   4      652.44      657.82     44.78 o 
   3  -4   4      667.92      499.04     55.95 o 
   4  -4   4     1213.68     1069.90     61.21 o 
   5  -4   4      393.66      444.68     85.77 o 
   6  -4   4        6.27       96.40    133.55 o 
   7  -4   4     1577.50     1544.98    221.92 o 
   8  -4   4      108.18      143.08    145.02 o 
   9  -4   4      294.43      910.55    356.91 o 
  10  -4   4      401.50      692.05    335.53 o 
  11  -4   4        5.01       14.77    138.41 o 
 -12  -3   4      100.62      -99.92    187.79 o 
 -11  -3   4      107.02      -22.16    147.74 o 
 -10  -3   4      602.29     1083.17    429.61 o 
  -9  -3   4      258.02      133.36    150.07 o 
  -8  -3   4      822.12     1261.59    176.69 o 
  -7  -3   4      216.26      323.36     78.69 o 
  -6  -3   4       61.61      174.78     67.71 o 
  -5  -3   4     4148.10     4009.16    302.75 o 
  -4  -3   4      169.02      113.93     45.75 o 
  -3  -3   4     5531.16     5298.27    383.74 o 
  -2  -3   4     2256.54     2608.53    151.11 o 
  -1  -3   4      215.81      475.69    159.96 o 
   0  -3   4        6.01       27.15     27.97 o 
   1  -3   4     8994.82     8761.87    390.08 o 
   2  -3   4      118.72      148.82     20.99 o 
   3  -3   4      273.41      257.48     27.18 o 
   4  -3   4      671.31      696.69     34.80 o 
   5  -3   4       95.00      103.36     34.01 o 
   6  -3   4     6791.58     6494.73    496.18 o 
   7  -3   4       20.96       29.90    107.50 o 
   8  -3   4        2.85      -36.94     88.64 o 
   9  -3   4       16.00     -103.84    103.84 o 
  11  -3   4       29.62      -87.09    153.96 o 
 -12  -2   4      105.72      255.05    264.77 o 
 -11  -2   4       24.34      159.79    215.78 o 
 -10  -2   4       63.24      246.10    179.62 o 
  -9  -2   4        6.10      -16.07     56.17 o 
  -8  -2   4      341.43      437.50     75.71 o 
  -7  -2   4      351.75      348.51     84.37 o 
  -6  -2   4     1047.92      937.30     88.30 o 
  -5  -2   4      626.52      623.51     56.08 o 
  -4  -2   4      121.11      223.50     83.10 o 
  -3  -2   4     6914.88     7690.28    404.32 o 
  -2  -2   4     1450.71     1639.41    216.17 o 
  -1  -2   4      374.42      416.17     26.66 o 
   0  -2   4     7779.30     8150.47    797.02 o 
   1  -2   4    41692.66    39828.95   1266.98 o 
   2  -2   4      354.96      487.48     82.76 o 
   3  -2   4    10767.80    10999.43    346.29 o 
   4  -2   4      567.05      630.33     35.30 o 
   5  -2   4     3662.34     3928.28    148.64 o 
   6  -2   4      169.85      181.56     30.97 o 
   7  -2   4     1969.81     2365.77    161.46 o 
   8  -2   4     1448.58     1746.84    373.63 o 
   9  -2   4      257.32      149.68    183.51 o 
  10  -2   4     1079.57     1478.18    451.78 o 
  11  -2   4       14.41      288.87    264.38 o 
 -12  -1   4       61.48      -48.60    179.23 o 
 -11  -1   4       52.02      -81.26    202.95 o 
 -10  -1   4       13.34      -37.71    152.02 o 
  -9  -1   4       90.85      -60.65     81.65 o 
  -8  -1   4        2.31      -54.83     58.03 o 
  -7  -1   4      384.06      429.29     68.27 o 
  -6  -1   4     2528.99     2464.98    160.37 o 
  -5  -1   4       32.55       42.80     38.66 o 
  -4  -1   4       16.86       55.83     47.32 o 
  -3  -1   4       74.28      106.97     36.55 o 
  -2  -1   4      247.53      335.31     62.21 o 
  -1  -1   4    43731.90    40167.31    906.49 o 
   0  -1   4     9211.56     7911.36    355.86 o 
   1  -1   4    18813.83    17075.54   1112.35 o 
   2  -1   4     1717.31     2060.27     61.56 o 
   3  -1   4     4477.48     4677.40    147.83 o 
   4  -1   4     1406.56     1402.92    101.96 o 
   5  -1   4     8611.44     9309.03    374.85 o 
   6  -1   4      454.89      464.94     75.62 o 
   7  -1   4       22.43       -6.02     44.95 o 
   8  -1   4      436.75      447.02     55.62 o 
   9  -1   4      410.19      284.30    165.52 o 
  10  -1   4       13.59      113.92    174.18 o 
  11  -1   4       44.58      153.96    223.17 o 
  12  -1   4       31.52      104.20    239.11 o 
 -12   0   4       61.40     -297.43    297.43 o 
 -11   0   4       15.94      285.37    268.27 o 
 -10   0   4      992.97      982.30    195.61 o 
  -9   0   4       10.22       75.04    163.29 o 
  -8   0   4      661.06      732.92    110.60 o 
  -7   0   4      507.91      548.49     68.56 o 
  -6   0   4      263.71      344.84     60.30 o 
  -5   0   4     3754.68     4111.06    202.52 o 
  -4   0   4    11007.99    10987.60    428.63 o 
  -3   0   4     8468.34     8776.98    286.51 o 
  -2   0   4     7078.57    10056.01    517.10 o 
  -1   0   4      830.57      787.66     47.98 o 
   1   0   4    10115.69     9534.45    690.43 o 
   2   0   4    68583.70    67959.10   2232.32 o 
   3   0   4    14328.61    14236.98    781.72 o 
   4   0   4     9902.00    10034.15    367.06 o 
   5   0   4      117.59      181.97     34.13 o 
   6   0   4     2327.19     2074.76    119.40 o 
   7   0   4        2.80       25.55     30.27 o 
   8   0   4      817.77      774.36     99.31 o 
   9   0   4        4.35      190.85    300.92 o 
  10   0   4      370.75      280.62     69.32 o 
  11   0   4      480.98      492.60    263.21 o 
  12   0   4        6.56      -36.95    109.36 o 
 -12   1   4       45.86      347.97    229.39 o 
 -11   1   4       34.91      163.68    166.01 o 
 -10   1   4      200.35      324.58    124.61 o 
  -9   1   4      161.71      184.92     79.78 o 
  -8   1   4      421.11      419.14     87.87 o 
  -7   1   4     3257.46     3083.80    185.85 o 
  -6   1   4      129.10      153.13     37.38 o 
  -5   1   4     5936.15     6349.89    264.27 o 
  -4   1   4     4037.34     4256.99    171.74 o 
  -3   1   4      499.05      424.20     38.22 o 
  -2   1   4     3732.38     3620.86    103.97 o 
   1   1   4     1255.18     1198.43     45.43 o 
   2   1   4    38236.95    34334.12   1618.48 o 
   3   1   4        5.61        7.15     40.63 o 
   4   1   4        2.08       91.32     56.76 o 
   5   1   4      477.76      582.88     70.22 o 
   6   1   4      318.86      253.23     44.07 o 
   7   1   4     2997.99     3030.83    202.95 o 
   8   1   4       67.15      114.45     69.31 o 
   9   1   4      727.24     1022.95    147.69 o 
  10   1   4      139.48      219.28    162.90 o 
  11   1   4      192.40      188.95    209.56 o 
  12   1   4      142.12      136.08    253.49 o 
 -12   2   4       91.52      158.63    237.55 o 
 -11   2   4      579.82      753.87    272.15 o 
 -10   2   4      193.32      676.11    258.55 o 
  -9   2   4      188.19      355.36    219.28 o 
  -7   2   4      509.09      491.32     45.03 o 
  -6   2   4      846.09      814.84     52.26 o 
  -5   2   4      750.65      910.57    117.49 o 
  -4   2   4     4113.42     3373.94    174.93 o 
  -3   2   4      209.11      201.21     23.05 o 
  -2   2   4    31376.61    29728.63   1385.22 o 
  -1   2   4       74.76      230.05     59.08 o 
   0   2   4      257.37      328.30     51.54 o 
   1   2   4     6184.38     5656.11    277.27 o 
   2   2   4    25854.14    23499.95    726.76 o 
   3   2   4     1834.06     1775.89     61.43 o 
   4   2   4     2161.95     2530.93    103.64 o 
   5   2   4     1352.95     1344.74     82.94 o 
   6   2   4     1158.15      861.89    156.26 o 
   7   2   4        4.30      133.29     67.58 o 
   8   2   4     1076.54     1450.10    221.20 o 
   9   2   4     1699.79     1885.42    228.47 o 
  10   2   4       45.25       40.82    127.91 o 
  11   2   4      249.09      170.29    217.33 o 
  12   2   4        7.24      -17.50    193.62 o 
 -12   3   4       15.32      132.97    202.95 o 
 -11   3   4        0.70       38.88    150.46 o 
 -10   3   4      111.89      236.65    126.11 o 
  -9   3   4      428.30      500.56    130.48 o 
  -8   3   4      102.65      204.78    142.30 o 
  -7   3   4      127.93      117.76     66.81 o 
  -6   3   4      331.26      362.82     82.58 o 
  -5   3   4     8298.07     8070.44    812.57 o 
  -4   3   4      120.02      124.99     39.21 o 
  -3   3   4     1003.49      928.22     68.23 o 
  -2   3   4     5873.31     6509.77    244.71 o 
  -1   3   4      790.49      878.42     95.64 o 
   0   3   4     3728.16     3970.08    124.05 o 
   1   3   4     4609.10     4135.12    102.76 o 
   2   3   4    11293.25    11547.39    569.10 o 
   3   3   4     6622.09     5772.88    107.07 o 
   4   3   4     8052.75     7594.06    254.76 o 
   5   3   4       22.01       33.17     48.60 o 
   6   3   4     2575.50     2607.89    142.04 o 
   7   3   4       42.21       85.97    114.38 o 
   8   3   4      378.24      375.45    116.35 o 
   9   3   4       12.13      -22.94    124.02 o 
  10   3   4       66.90      196.73    215.78 o 
  11   3   4      122.09       76.98    167.57 o 
  12   3   4       69.86     1018.24    459.16 o 
 -11   4   4      194.54       95.64    185.84 o 
 -10   4   4      135.39      212.67    234.83 o 
  -9   4   4      430.27      620.85    147.14 o 
  -8   4   4       50.35      -95.64     95.64 o 
  -7   4   4     3273.58     2777.91    422.62 o 
  -6   4   4       13.16       31.41     69.20 o 
  -5   4   4      171.36      182.82     66.40 o 
  -4   4   4     1128.42     1026.88    116.44 o 
  -3   4   4    12373.09    10668.22    586.71 o 
  -2   4   4       18.23       63.57     16.26 o 
  -1   4   4     2237.67     2337.77    127.97 o 
   0   4   4     3906.39     4177.85    266.19 o 
   1   4   4       32.71      320.46    173.21 o 
   2   4   4     5795.93     5802.30    333.94 o 
   3   4   4     5788.59     5499.03    318.17 o 
   4   4   4     7548.77     7055.28    303.99 o 
   5   4   4      657.22      589.92     54.10 o 
   6   4   4      196.44      316.34    100.31 o 
   7   4   4      147.62      275.24     80.64 o 
   8   4   4      105.61      245.62    111.97 o 
   9   4   4     1005.88     1087.41    183.91 o 
  10   4   4      245.91      411.34    230.55 o 
  11   4   4      180.32       81.74    159.21 o 
 -11   5   4        8.12      -52.88    175.73 o 
 -10   5   4      214.60      386.85    254.66 o 
  -9   5   4      331.96      324.25    214.22 o 
  -8   5   4       17.34       53.65    131.41 o 
  -7   5   4     1998.38     2429.82    288.34 o 
  -6   5   4      148.72      157.92     77.10 o 
  -5   5   4      599.57      626.67     99.15 o 
  -4   5   4      283.09      272.68     32.68 o 
  -3   5   4     2822.85     2779.53    148.16 o 
  -2   5   4     4931.72     4605.38    190.47 o 
  -1   5   4      123.69      209.24     27.29 o 
   0   5   4    12327.42    12963.19    512.77 o 
   1   5   4       27.81       45.42     16.64 o 
   2   5   4      290.92      358.31     64.97 o 
   3   5   4    10984.43     9328.11    998.42 o 
   4   5   4       62.17       25.65     73.68 o 
   5   5   4       13.99      171.76     59.52 o 
   6   5   4       58.31       84.00     93.50 o 
   7   5   4       88.36      512.82    207.23 o 
   8   5   4      110.15      -11.75     66.44 o 
   9   5   4       84.34      -32.43     74.18 o 
  10   5   4       21.62      -63.37    204.89 o 
  11   5   4        1.08       18.27    197.51 o 
 -10   6   4      258.37      472.77    330.08 o 
  -9   6   4        9.75     -209.17    209.17 o 
  -8   6   4       60.22      -77.76    125.58 o 
  -7   6   4      219.62      613.57    152.71 o 
  -6   6   4       53.48       -4.27    112.17 o 
  -5   6   4      462.66      380.06     85.63 o 
  -4   6   4        4.71       38.59     26.87 o 
  -3   6   4     3524.47     3569.39    171.59 o 
  -2   6   4      197.36      220.66     42.42 o 
  -1   6   4     5088.39     4946.91    347.78 o 
   0   6   4      617.16      694.21     61.16 o 
   1   6   4     2406.01     2252.86    232.08 o 
   2   6   4      182.39      169.92     34.83 o 
   3   6   4     2187.87     1924.60    168.72 o 
   4   6   4      241.60      313.21    121.50 o 
   5   6   4      469.55      496.02    100.97 o 
   6   6   4        5.25       63.88     71.68 o 
   7   6   4        9.34      522.15    250.38 o 
   8   6   4      399.90      336.48    117.82 o 
   9   6   4      212.81      432.72    318.03 o 
  10   6   4       35.87      -23.29     89.23 o 
  11   6   4        0.35      195.17    303.65 o 
 -10   7   4        0.03      151.63    181.18 o 
  -9   7   4        7.15       58.17     89.65 o 
  -8   7   4       97.84      291.59    173.40 o 
  -7   7   4      429.93      347.00    116.02 o 
  -6   7   4        4.82       88.26    135.30 o 
  -5   7   4      210.15      172.73     77.80 o 
  -4   7   4      173.70      166.60     30.72 o 
  -3   7   4     1721.62     1815.36    159.29 o 
  -2   7   4      267.87      328.14     67.36 o 
  -1   7   4     5683.49     6533.78    356.25 o 
   0   7   4      899.39      740.72    109.71 o 
   1   7   4       37.76        1.30     28.10 o 
   2   7   4       19.39       49.63     25.78 o 
   3   7   4       97.09      127.32     78.18 o 
   4   7   4     1402.80     1505.56    207.78 o 
   5   7   4      675.47     1090.88    187.79 o 
   6   7   4      122.97       35.77    108.86 o 
   7   7   4      640.45     1025.24    318.81 o 
   8   7   4      249.53      189.73    229.39 o 
   9   7   4        0.86      263.99    292.37 o 
  10   7   4        0.97      -15.55    164.85 o 
  -9   8   4       16.57      -48.60    130.63 o 
  -8   8   4       57.32       36.94    154.74 o 
  -7   8   4      108.56       40.43    123.25 o 
  -6   8   4      477.37      337.90    124.28 o 
  -5   8   4     1016.11     1069.77    164.74 o 
  -4   8   4      218.29      238.72    120.53 o 
  -3   8   4       58.10       51.42     36.09 o 
  -2   8   4     3411.95     4177.42    389.52 o 
  -1   8   4        1.19       31.91     34.71 o 
   0   8   4      114.80      266.89     77.75 o 
   1   8   4      506.83      424.46     55.92 o 
   2   8   4      137.26      162.51     39.86 o 
   3   8   4      745.78      916.34    153.56 o 
   4   8   4       13.03      -52.49    142.30 o 
   5   8   4     1143.87     1506.95    343.30 o 
   6   8   4        2.39      179.88     96.37 o 
   7   8   4      220.25       45.49    186.23 o 
   8   8   4      131.44      448.66    281.10 o 
   9   8   4       22.25      430.39    284.60 o 
  -8   9   4       32.57       77.78    107.74 o 
  -7   9   4        2.40      -82.46    111.23 o 
  -6   9   4        9.85      103.81    126.36 o 
  -5   9   4       23.86      -37.71    126.75 o 
  -4   9   4      284.33      335.30    138.41 o 
  -3   9   4        0.28       85.92     58.12 o 
  -2   9   4      605.07      519.27    155.32 o 
  -1   9   4      181.90      155.38     93.81 o 
   0   9   4      340.74      568.50    109.80 o 
   1   9   4     1731.59     1738.56    140.84 o 
   2   9   4       40.19      -56.80     63.52 o 
   3   9   4      760.19      782.72    144.56 o 
   4   9   4     1373.68     1904.55    265.81 o 
   5   9   4        0.26      -88.82     88.82 o 
   6   9   4       93.85     -172.23    172.23 o 
   7   9   4       23.95      -77.37    216.17 o 
   8   9   4       15.10     -246.10    271.38 o 
   9   9   4        0.56      -67.26    188.17 o 
  -7  10   4        0.84      -75.81    176.51 o 
  -6  10   4       46.46      204.12    200.23 o 
  -5  10   4       55.71       94.87    167.18 o 
  -4  10   4       52.95      -33.44    119.36 o 
  -3  10   4       12.90      -51.36     51.36 o 
  -2  10   4        7.54      -12.44    140.74 o 
  -1  10   4      781.41      876.42    166.68 o 
   0  10   4       18.94       63.38    111.71 o 
   1  10   4        3.88       18.69     41.34 o 
   2  10   4      632.89      817.52    154.35 o 
   3  10   4     1393.89     1214.37    241.05 o 
   4  10   4        5.76     -142.69    183.90 o 
   5  10   4       10.69      159.02    183.12 o 
   6  10   4      375.78      594.07    279.54 o 
   7  10   4      119.17      -80.09    208.00 o 
  -6  11   4       37.34       16.79    163.49 o 
  -5  11   4      206.37      287.32    244.55 o 
  -4  11   4        5.24      -79.31    156.68 o 
  -3  11   4      103.64      -18.27    139.58 o 
  -2  11   4      173.10      273.32    267.10 o 
  -1  11   4       50.43       17.62    107.50 o 
   0  11   4      665.06      707.39    129.26 o 
   1  11   4       60.94      123.64    161.74 o 
   2  11   4       39.09     -196.73    196.73 o 
   3  11   4       30.09       90.29    102.53 o 
   4  11   4      115.68      329.31    236.38 o 
   5  11   4       40.99      -41.99    162.90 o 
   6  11   4      172.94      610.40    306.37 o 
  -3  12   4        8.30     -122.08    195.95 o 
  -2  12   4       42.51     -263.21    308.70 o 
  -1  12   4       50.97      -90.59    195.17 o 
   1  12   4       15.52       59.87    157.46 o 
   2  12   4       22.70     -138.02    201.39 o 
   3  12   4       76.14       14.00    183.12 o 
   4  12   4      108.07       40.32    111.53 o 
  -2 -12   5       83.52      218.11    251.55 o 
  -1 -12   5       22.53      -31.41    153.57 o 
   0 -12   5      157.45      502.71    339.41 o 
   1 -12   5       53.91      278.29    310.26 o 
   2 -12   5      111.55      108.08    249.22 o 
  -5 -11   5      123.49      322.87    159.05 o 
  -3 -11   5        9.84      -27.66    101.47 o 
  -2 -11   5        2.11      246.49    233.27 o 
  -1 -11   5        6.14       21.55     88.84 o 
   0 -11   5      296.72       75.01    174.96 o 
   1 -11   5       75.53       -0.25     56.14 o 
   2 -11   5       11.34      289.65    262.43 o 
   3 -11   5        7.96      790.41    391.90 o 
   4 -11   5        5.90       33.05    146.96 o 
   5 -11   5       40.62      257.38    254.27 o 
  -7 -10   5        1.30       16.72    197.89 o 
  -6 -10   5       26.61       19.05    121.69 o 
  -5 -10   5        4.28     -199.45    206.84 o 
  -4 -10   5        1.01      129.47    195.17 o 
  -3 -10   5      112.82        1.54     73.51 o 
  -2 -10   5        5.09       14.42     43.86 o 
  -1 -10   5       91.89      121.33     86.05 o 
   0 -10   5      318.13      277.89    228.80 o 
   1 -10   5      197.73      395.79    141.91 o 
   2 -10   5       86.78      -63.76    128.30 o 
   3 -10   5       17.39      201.39    204.89 o 
   4 -10   5      173.18        2.33    112.75 o 
   5 -10   5        9.47     -215.78    215.78 o 
   6 -10   5       19.63      140.35    168.35 o 
  -8  -9   5       54.02      -72.70    239.50 o 
  -7  -9   5       35.82       34.99    147.74 o 
  -6  -9   5       75.50      111.57     94.36 o 
  -5  -9   5        1.82      204.04    159.02 o 
  -4  -9   5      207.17      282.49    113.54 o 
  -3  -9   5      633.72      536.31     98.58 o 
  -2  -9   5     1125.28     1184.10    160.09 o 
  -1  -9   5       21.27      149.19    176.90 o 
   0  -9   5      612.50      801.29    254.27 o 
   1  -9   5      323.87      348.15    107.50 o 
   2  -9   5        0.23       47.43    146.96 o 
   3  -9   5      285.25      355.74    206.45 o 
   4  -9   5       23.22       49.38    112.36 o 
   5  -9   5      921.91     1049.74    328.92 o 
   6  -9   5        1.84      230.94    168.74 o 
   7  -9   5       20.00       45.10    166.40 o 
   8  -9   5        0.08      -48.99    152.79 o 
  -9  -8   5       17.91      220.06    225.89 o 
  -8  -8   5       23.46     -121.52    121.52 o 
  -7  -8   5      322.40      161.35    200.62 o 
  -6  -8   5      164.49      144.24    136.47 o 
  -5  -8   5      135.31      299.89    105.26 o 
  -4  -8   5     1897.18     1693.00    305.20 o 
  -3  -8   5       11.07      119.78     51.01 o 
  -2  -8   5       32.61      321.23    118.00 o 
  -1  -8   5       71.38      112.43    100.70 o 
   0  -8   5      414.82      408.00     97.74 o 
   1  -8   5       94.45      329.17     90.98 o 
   2  -8   5       52.39      338.76     85.39 o 
   3  -8   5       51.50       36.45     53.34 o 
   4  -8   5      105.16      -44.29     73.29 o 
   5  -8   5       28.85      144.31     84.81 o 
   6  -8   5      152.54      264.99    204.50 o 
   7  -8   5      150.18      -32.27    153.57 o 
   8  -8   5       47.10     -201.78    210.34 o 
   9  -8   5       14.95     -134.13    164.07 o 
 -10  -7   5       10.13     -293.15    293.15 o 
  -9  -7   5       14.90     -117.34    124.87 o 
  -8  -7   5        6.71      499.60    304.03 o 
  -7  -7   5      146.52      167.96    220.06 o 
  -5  -7   5       99.18       63.79     67.91 o 
  -4  -7   5      106.79      182.05    106.64 o 
  -3  -7   5      149.43      133.54     45.26 o 
  -2  -7   5     1033.58     1080.18    136.97 o 
  -1  -7   5      705.44      587.89     92.95 o 
   0  -7   5      595.87      512.99     78.21 o 
   1  -7   5      872.18      974.49    130.46 o 
   2  -7   5     5212.95     5170.54    405.65 o 
   3  -7   5       17.62      112.66     66.70 o 
   4  -7   5      371.78      186.03     97.59 o 
   5  -7   5     1572.34     1368.93    330.08 o 
   6  -7   5      618.92      521.76    186.62 o 
   7  -7   5      529.08      630.57    161.39 o 
   8  -7   5       34.68      204.50    176.90 o 
   9  -7   5       37.88      261.27    246.49 o 
 -10  -6   5        1.77      -87.87    190.90 o 
  -9  -6   5       10.75      141.13    206.84 o 
  -8  -6   5       20.68       42.02    175.15 o 
  -7  -6   5      358.48      386.36     73.58 o 
  -6  -6   5        4.16       38.87     66.35 o 
  -5  -6   5     1759.98     1426.37    166.57 o 
  -4  -6   5       31.00       19.98     31.41 o 
  -3  -6   5      277.11      300.75     55.93 o 
  -2  -6   5     3881.26     3914.14    343.05 o 
  -1  -6   5      229.31      307.86     63.67 o 
   0  -6   5     3398.73     3422.71    202.01 o 
   1  -6   5     4359.88     4234.04    231.71 o 
   2  -6   5      267.58      258.34     58.45 o 
   3  -6   5      678.40      687.37     87.52 o 
   4  -6   5       22.36      -16.75     26.63 o 
   5  -6   5        3.12      -48.21     96.03 o 
   6  -6   5        8.24       66.09    102.64 o 
   7  -6   5      117.19      175.85    112.10 o 
   8  -6   5       73.57     -114.69    188.17 o 
   9  -6   5      324.69      475.10    331.25 o 
  10  -6   5       25.97      102.64    191.67 o 
 -11  -5   5       51.31       38.10    207.23 o 
 -10  -5   5       11.04      159.02    237.16 o 
  -9  -5   5      364.08      388.02    266.52 o 
  -8  -5   5       75.55       74.45     63.92 o 
  -7  -5   5      515.00      472.86    196.73 o 
  -6  -5   5      338.64      367.08     67.16 o 
  -5  -5   5     1932.68     2053.00    148.13 o 
  -4  -5   5     2377.37     2457.12    147.56 o 
  -3  -5   5     2640.51     2150.37    212.52 o 
  -2  -5   5      828.15      892.58    133.16 o 
  -1  -5   5     1473.36     1709.01    105.98 o 
   0  -5   5       70.44      177.20     59.36 o 
   1  -5   5     4322.20     4588.47    222.44 o 
   2  -5   5     3418.57     2932.61    148.29 o 
   3  -5   5     2208.37     2172.52    118.29 o 
   4  -5   5     1754.84     1628.34    144.95 o 
   5  -5   5      883.85     1065.18    148.13 o 
   6  -5   5     3839.99     3858.74    386.08 o 
   7  -5   5       60.36      -76.20    103.81 o 
   8  -5   5      189.21      231.33    153.57 o 
   9  -5   5       18.40       62.60    124.41 o 
  10  -5   5        0.99       83.20    178.84 o 
  11  -5   5       27.92     -156.29    220.06 o 
 -11  -4   5       19.32       49.38    212.28 o 
 -10  -4   5      451.16      282.26    268.65 o 
  -9  -4   5      603.54     1122.44    405.12 o 
  -8  -4   5       53.23      235.77    115.44 o 
  -7  -4   5      387.14      483.90    121.20 o 
  -6  -4   5       40.56       97.09     57.80 o 
  -5  -4   5      274.77      496.40    128.09 o 
  -4  -4   5     1228.75     1412.87    101.73 o 
  -3  -4   5     1915.52     1923.11    149.19 o 
  -2  -4   5       33.33       97.66     61.23 o 
  -1  -4   5    11452.96    14351.26    761.36 o 
   0  -4   5     1384.71     1519.19    139.70 o 
   1  -4   5     1706.80     1754.82     82.02 o 
   2  -4   5     7720.57     7534.18    307.88 o 
   3  -4   5      261.66      280.50     37.15 o 
   4  -4   5      596.40      485.30     67.15 o 
   5  -4   5        7.41       12.33     13.23 o 
   6  -4   5       47.48      103.07     66.47 o 
   7  -4   5       35.03       48.08     74.22 o 
   8  -4   5       28.31      -17.62    135.49 o 
   9  -4   5      495.53      480.55    226.28 o 
  10  -4   5       55.51      -50.15    152.02 o 
  11  -4   5        1.31      -27.60    188.56 o 
 -12  -3   5        0.21      528.76    429.23 o 
 -11  -3   5       11.37      135.69    216.17 o 
 -10  -3   5       20.62     -116.25    164.85 o 
  -8  -3   5      228.74      339.72    120.67 o 
  -7  -3   5     1437.07     1590.97    153.41 o 
  -6  -3   5     2412.94     2906.28    201.75 o 
  -5  -3   5     1392.92     1714.36    188.11 o 
  -4  -3   5     5520.29     5760.31    405.08 o 
  -3  -3   5     1779.87     1723.48    114.16 o 
  -2  -3   5     2637.92     2956.26    174.74 o 
  -1  -3   5     4564.94     4889.75    186.99 o 
   0  -3   5      566.81      538.15     34.16 o 
   1  -3   5      461.96      542.43     35.27 o 
   2  -3   5    11556.10    11725.10    430.08 o 
   3  -3   5    22115.85    22380.89   1521.51 o 
   4  -3   5     1598.79     1700.38     77.79 o 
   5  -3   5      181.76      178.61     37.17 o 
   6  -3   5      469.26      688.42    332.03 o 
   7  -3   5      832.45      830.07    151.72 o 
   8  -3   5       73.82       55.60     68.80 o 
   9  -3   5        7.78       97.59    126.75 o 
  10  -3   5       43.24       96.03    143.46 o 
  11  -3   5       34.71      255.05    234.05 o 
 -12  -2   5      207.68      433.89    359.63 o 
 -11  -2   5      271.27      395.40    271.76 o 
 -10  -2   5      486.26      732.85    161.21 o 
  -9  -2   5       54.37       -6.24     61.77 o 
  -8  -2   5      346.33      299.62     75.64 o 
  -7  -2   5      216.29      409.68    137.83 o 
  -6  -2   5      125.43      192.27     45.24 o 
  -5  -2   5     1808.69     1607.63    180.81 o 
  -4  -2   5      236.35      272.33     48.70 o 
  -3  -2   5     1051.78     1111.32     63.50 o 
  -2  -2   5     2632.36     2557.26    158.21 o 
  -1  -2   5      800.71      838.12     50.89 o 
   0  -2   5     3396.59     3318.53    138.97 o 
   1  -2   5     3068.47     3123.23    134.85 o 
   2  -2   5       26.95       27.10     17.02 o 
   3  -2   5      253.15      279.65     26.24 o 
   4  -2   5     3150.71     3307.89    164.75 o 
   5  -2   5      282.90      235.23     75.78 o 
   6  -2   5      941.44      895.94     55.86 o 
   7  -2   5        1.79       -8.69     24.88 o 
   8  -2   5      104.51      742.20    279.15 o 
   9  -2   5      742.79      766.31    273.32 o 
  10  -2   5      417.27      581.63    242.61 o 
  11  -2   5      190.77       59.49    179.62 o 
  12  -2   5        5.14     -140.74    192.45 o 
 -12  -1   5       32.60      171.46    256.60 o 
 -11  -1   5       83.78      150.85    247.27 o 
 -10  -1   5      349.08      610.40    267.88 o 
  -9  -1   5      164.95      480.16    277.99 o 
  -8  -1   5     3750.98     3874.69    286.46 o 
  -7  -1   5       14.54       22.71     40.66 o 
  -6  -1   5     5572.09     6454.67    367.02 o 
  -5  -1   5      824.77      793.37     69.73 o 
  -4  -1   5     3298.76     4067.50    336.67 o 
  -3  -1   5    15851.90    15671.57    591.69 o 
  -2  -1   5     6144.10     5677.36    181.78 o 
  -1  -1   5      273.37      233.46     16.61 o 
   0  -1   5       24.17       48.21      6.00 o 
   1  -1   5     3531.51     3148.65    172.06 o 
   2  -1   5     1192.73     1409.31     58.00 o 
   3  -1   5     4042.74     4476.18    153.27 o 
   4  -1   5    37877.58    42126.57   1754.82 o 
   5  -1   5     3114.36     2819.12    128.57 o 
   6  -1   5      876.40      945.69     75.55 o 
   7  -1   5     3659.27     3924.10    218.99 o 
   8  -1   5     1284.14     1386.08    112.00 o 
   9  -1   5      259.56      240.10    117.25 o 
  10  -1   5      147.80      358.08    233.66 o 
  11  -1   5      139.30      288.48    261.27 o 
  12  -1   5      104.21      -33.44    150.85 o 
 -12   0   5      111.04      312.20    254.66 o 
 -11   0   5      293.18      152.41    185.84 o 
 -10   0   5       17.46      222.78    181.57 o 
  -9   0   5      169.30      118.19    175.34 o 
  -8   0   5       54.58       10.89     41.60 o 
  -7   0   5      479.99      456.39     65.59 o 
  -6   0   5       82.19       25.11     27.44 o 
  -5   0   5      357.51      409.09     45.43 o 
  -4   0   5      156.64      187.82     29.62 o 
  -3   0   5      979.51     1215.90     59.25 o 
  -2   0   5    14418.13    15400.32    632.66 o 
  -1   0   5      708.04      530.44     17.34 o 
   0   0   5      333.84      285.99     18.68 o 
   1   0   5     2137.94     1916.07    106.31 o 
   3   0   5    16470.25    16428.24    709.44 o 
   4   0   5     2563.60     2185.87    107.75 o 
   5   0   5     6668.82     7030.54    360.13 o 
   6   0   5      566.83      563.58     66.11 o 
   7   0   5     1275.27     1166.39     98.67 o 
   8   0   5     2393.68     2879.41    210.02 o 
   9   0   5       34.13       68.33     58.03 o 
  10   0   5      556.26      673.28     95.00 o 
  11   0   5       36.15     -243.38    243.38 o 
  12   0   5        1.84      346.02    238.33 o 
 -12   1   5        0.01      -49.77    196.73 o 
 -11   1   5      170.82      319.98    206.45 o 
 -10   1   5     1296.63     1176.48    416.78 o 
  -9   1   5        0.41      -55.70     71.92 o 
  -8   1   5      506.27      534.33     92.11 o 
  -7   1   5     1753.81     1597.34    135.67 o 
  -6   1   5     9284.34    10041.86    498.14 o 
  -5   1   5     1427.88     1264.10     75.36 o 
  -4   1   5      415.29      543.12     40.53 o 
  -3   1   5     1057.96     1029.46     46.32 o 
  -2   1   5     1487.33     1439.73    143.85 o 
  -1   1   5    38940.70    37853.59   1392.15 o 
   0   1   5      151.63      163.55     16.08 o 
   1   1   5    19326.91    19458.04    498.31 o 
   2   1   5     4488.81     4551.34    132.26 o 
   3   1   5     2926.58     2848.71    133.48 o 
   4   1   5    33072.43    31342.21   1663.06 o 
   5   1   5    15971.91    17157.29    764.29 o 
   6   1   5        0.95       82.79     35.88 o 
   7   1   5       96.06      126.46    111.87 o 
   8   1   5       39.86      122.86     65.09 o 
   9   1   5      818.85      792.86     96.39 o 
  11   1   5      170.93      -23.33    176.12 o 
  12   1   5      208.61      437.39    272.93 o 
 -12   2   5       10.87        1.17    129.47 o 
 -11   2   5        9.56      179.62    213.06 o 
 -10   2   5      348.05       97.59    148.91 o 
  -9   2   5      108.16      288.48    172.62 o 
  -8   2   5      617.68      595.46    124.71 o 
  -7   2   5       60.58       81.48     62.62 o 
  -6   2   5      498.24      353.42     38.98 o 
  -5   2   5     3195.40     3444.26    143.93 o 
  -4   2   5    11558.23    11053.28    554.49 o 
  -3   2   5     1675.95     1447.78    127.82 o 
  -2   2   5     1180.90     1240.48     46.61 o 
  -1   2   5    14501.59    13642.40    506.13 o 
   0   2   5     1968.42     2175.73    334.36 o 
   1   2   5      606.63      690.22     57.34 o 
   2   2   5     1792.95     1687.28     41.36 o 
   3   2   5     6152.69     5978.56    175.37 o 
   4   2   5      442.69      477.49     54.54 o 
   5   2   5     5662.24     6049.14    259.60 o 
   6   2   5     6741.05     6475.24    335.32 o 
   7   2   5       14.65      -28.38     59.87 o 
   8   2   5     1594.77     1472.90    229.97 o 
   9   2   5      524.42      394.60    100.46 o 
  10   2   5      201.09      364.78    132.58 o 
  11   2   5      134.49       71.54    147.35 o 
  12   2   5       23.67      -20.99    162.51 o 
 -12   3   5       96.10      428.84    342.14 o 
 -11   3   5      307.67      341.82    151.24 o 
 -10   3   5      108.85      218.11    198.28 o 
  -9   3   5        1.73       76.37     80.92 o 
  -8   3   5      960.67      786.40    137.26 o 
  -7   3   5     3160.48     3016.25    277.20 o 
  -6   3   5      563.13      576.03    108.31 o 
  -5   3   5      589.93      864.31    103.50 o 
  -4   3   5      257.60      287.69     25.20 o 
  -3   3   5        6.72      104.54     53.05 o 
  -2   3   5     1240.21     1457.61    101.91 o 
  -1   3   5       74.48       33.75     44.70 o 
   0   3   5    35607.11    35449.12   1137.00 o 
   1   3   5       52.07       54.13     12.63 o 
   2   3   5    17694.17    16350.12    819.54 o 
   3   3   5     7833.21     6063.08    268.39 o 
   4   3   5       32.33       57.49     48.76 o 
   5   3   5    10433.61    10818.87    467.36 o 
   6   3   5      650.94      703.67     62.89 o 
   7   3   5        8.39      -45.88     45.88 o 
   8   3   5      191.32      245.28     72.17 o 
   9   3   5      113.74      156.63    103.61 o 
  10   3   5      289.39      439.72    228.22 o 
  11   3   5      271.24      274.10    214.22 o 
  12   3   5      220.14     -129.47    187.40 o 
 -11   4   5      179.63      107.54    116.82 o 
 -10   4   5      124.90       59.49    124.41 o 
  -9   4   5      271.71      362.74    210.72 o 
  -8   4   5      325.95      398.61    109.97 o 
  -7   4   5      206.87      238.78     89.02 o 
  -6   4   5      920.81      962.62    128.59 o 
  -5   4   5     1378.39     1560.82    156.28 o 
  -4   4   5     3869.56     3276.00    245.58 o 
  -3   4   5      117.78      118.99     19.60 o 
  -2   4   5     1901.83     1963.93     84.37 o 
  -1   4   5    17143.97    16057.50    908.80 o 
   0   4   5     6044.20     5988.57    214.23 o 
   1   4   5     1761.77     1846.91    103.40 o 
   2   4   5     5493.74     5556.04    317.06 o 
   3   4   5       26.14      129.47     45.45 o 
   4   4   5     3270.42     3251.63    223.86 o 
   5   4   5      334.37      302.77     46.58 o 
   6   4   5      535.64      332.99    136.66 o 
   7   4   5     4126.32     4039.52    231.82 o 
   8   4   5        4.93      -10.64     77.18 o 
   9   4   5        4.75       70.07     75.29 o 
  10   4   5      594.75     1111.16    381.02 o 
  11   4   5      108.36     -119.75    187.79 o 
 -11   5   5       95.15       10.50    156.68 o 
 -10   5   5       32.87      -34.60    154.35 o 
  -9   5   5      106.25      182.54    114.30 o 
  -8   5   5      509.63      723.38    156.35 o 
  -7   5   5      211.00      391.55    119.07 o 
  -6   5   5       95.40      132.68     79.12 o 
  -5   5   5      631.73      763.17    211.70 o 
  -4   5   5       10.97        2.74     12.45 o 
  -3   5   5     2403.24     2214.99    118.11 o 
  -2   5   5     3462.93     3446.59    156.36 o 
  -1   5   5     5365.44     5600.03    355.31 o 
   0   5   5      797.39      857.52     56.82 o 
   1   5   5    14959.33    15102.20    622.29 o 
   2   5   5     5521.21     5890.20    175.67 o 
   3   5   5      162.57      221.64     52.36 o 
   4   5   5     1596.87     1333.02    130.59 o 
   5   5   5      858.85      814.33    106.53 o 
   6   5   5     2096.93     2243.83    444.19 o 
   7   5   5        5.65       86.19     89.21 o 
   8   5   5      974.09      970.80    177.79 o 
   9   5   5      204.74      328.14    207.61 o 
  10   5   5       87.66      102.64    197.12 o 
  11   5   5      350.74      625.95    314.53 o 
 -10   6   5       47.14      408.62    232.89 o 
  -9   6   5       94.23       74.51     89.60 o 
  -8   6   5       98.75      108.90     83.79 o 
  -7   6   5      133.20      324.76    141.13 o 
  -6   6   5        5.35       69.35     66.08 o 
  -5   6   5     2191.38     1941.04    231.98 o 
  -4   6   5     1407.98     1194.74     66.14 o 
  -3   6   5     4017.48     4461.57    239.13 o 
  -2   6   5      107.52      169.63     33.32 o 
  -1   6   5      132.93      164.06     38.64 o 
   0   6   5      727.66      801.70     67.19 o 
   1   6   5     4618.31     4768.91    223.97 o 
   2   6   5     1496.45     1704.26    116.06 o 
   3   6   5        9.68      104.05     57.79 o 
   4   6   5       76.24      228.13    140.16 o 
   5   6   5      274.86      305.03     80.05 o 
   6   6   5        4.47      193.14     95.88 o 
   7   6   5     1250.95     1619.70    435.06 o 
   8   6   5      505.06      611.15    141.02 o 
   9   6   5       34.96      444.00    273.32 o 
  10   6   5       96.08      974.70    379.46 o 
  11   6   5       63.72      -47.82    187.79 o 
 -10   7   5       30.72      674.55    356.13 o 
  -9   7   5      278.85      152.41    154.74 o 
  -8   7   5        8.20       75.04    125.97 o 
  -7   7   5        0.37     -108.47    148.13 o 
  -6   7   5     1057.00     1382.27    208.91 o 
  -5   7   5      200.78      281.19     87.56 o 
  -4   7   5     1185.34      865.42    148.37 o 
  -3   7   5     5066.89     5069.30    257.17 o 
  -2   7   5     1304.48     1287.16     93.37 o 
  -1   7   5      181.76      210.60     44.56 o 
   0   7   5     1594.58     1659.53    138.98 o 
   1   7   5     1557.36     1598.84    114.30 o 
   2   7   5       35.46      118.58     76.01 o 
   3   7   5     3193.90     3150.65    276.70 o 
   4   7   5       10.43       18.35     76.40 o 
   5   7   5     2158.06     2223.33    264.88 o 
   6   7   5       78.90       59.10    150.07 o 
   7   7   5       22.04     -157.07    198.28 o 
   8   7   5       13.32       43.18     87.89 o 
   9   7   5       64.96      102.25    189.73 o 
  10   7   5        2.07       54.43    195.17 o 
  -9   8   5       87.12     -203.34    241.05 o 
  -8   8   5       86.70        1.56    116.64 o 
  -7   8   5      370.37      261.66    180.40 o 
  -6   8   5       65.92      -27.23     74.22 o 
  -5   8   5      131.69      315.20    151.05 o 
  -4   8   5     1128.21     1260.85    286.54 o 
  -3   8   5      181.33      179.51     43.58 o 
  -2   8   5      923.04      846.78    142.24 o 
  -1   8   5      141.24      281.01     79.84 o 
   0   8   5     2112.75     2495.64    171.37 o 
   1   8   5      324.06      422.37     79.88 o 
   2   8   5      295.33      269.35     39.35 o 
   3   8   5     2312.81     3018.49    368.18 o 
   4   8   5        8.93      118.58    161.35 o 
   5   8   5       38.48      111.97    143.08 o 
   6   8   5      266.07      291.23    117.87 o 
   7   8   5       10.09      161.40    165.04 o 
   8   8   5      112.38       17.50    166.40 o 
   9   8   5        6.04      103.03    187.40 o 
  -8   9   5        1.64       89.03    188.95 o 
  -7   9   5       39.21       19.83    123.64 o 
  -6   9   5       41.00      -66.87    118.58 o 
  -5   9   5      212.42      235.22    139.19 o 
  -4   9   5        8.92      -57.54    107.70 o 
  -3   9   5        3.96       12.79     34.30 o 
  -2   9   5      642.74      741.84    137.79 o 
  -1   9   5      719.32      589.70     90.86 o 
   0   9   5      184.89      356.59     67.70 o 
   1   9   5       16.38      -37.41     57.11 o 
   2   9   5     1799.47     1821.60    208.95 o 
   3   9   5      449.05      440.28    142.88 o 
   4   9   5      411.97      638.78    305.20 o 
   5   9   5      232.21      610.40    258.16 o 
   6   9   5        1.74      -76.98    136.08 o 
   7   9   5       13.27        0.50    103.42 o 
   8   9   5      184.63     -263.21    263.21 o 
   9   9   5       35.22      -34.60    179.23 o 
  -7  10   5        9.93      -41.21    133.74 o 
  -6  10   5      300.41      226.28    208.00 o 
  -5  10   5      175.65      499.21    202.56 o 
  -4  10   5      367.73      706.82    313.37 o 
  -3  10   5       62.04       85.88     66.76 o 
  -2  10   5      214.20      302.24    444.97 o 
  -1  10   5      261.52      176.69    124.40 o 
   0  10   5     2298.55     1989.67    233.09 o 
   1  10   5       87.30      149.48     82.90 o 
   2  10   5      600.10      510.66    123.64 o 
   3  10   5       18.84      -78.42     84.99 o 
   4  10   5      185.52      617.79    278.37 o 
   5  10   5      201.69      319.20    225.11 o 
   6  10   5      119.45       95.64    197.51 o 
   7  10   5       61.56     -124.80    186.62 o 
  -6  11   5        0.02      179.62    218.50 o 
  -5  11   5        1.00      -52.88    175.34 o 
  -4  11   5       93.14        4.67    115.47 o 
  -3  11   5      114.41       -9.72    131.80 o 
  -2  11   5      427.99     1053.23    448.28 o 
  -1  11   5       31.51       61.78     57.77 o 
   0  11   5      124.06      217.94     98.53 o 
   1  11   5        0.81      -97.59    138.02 o 
   2  11   5       52.86     -143.08    184.29 o 
   3  11   5        2.66     -231.72    235.61 o 
   4  11   5      251.76      594.07    284.98 o 
   5  11   5       22.44      188.33    129.74 o 
   6  11   5       81.34       27.22    151.63 o 
  -3  12   5      117.69      571.52    363.52 o 
  -2  12   5        1.97     -258.93    307.92 o 
  -1  12   5      370.20       51.71    187.79 o 
   0  12   5       55.67      183.90    203.34 o 
   1  12   5        0.07       48.60    151.63 o 
   2  12   5       47.12       24.28     91.11 o 
   3  12   5       70.08      266.71    294.31 o 
   4  12   5      274.22      534.30    190.55 o 
  -2 -12   6        0.31       22.55    149.68 o 
  -1 -12   6       41.31       -1.94    145.80 o 
   0 -12   6      105.67     -176.51    185.06 o 
   1 -12   6       94.89      168.03    120.83 o 
   2 -12   6       45.27      890.33    476.66 o 
  -5 -11   6      220.73        5.44    132.97 o 
  -4 -11   6       44.36      -53.94    182.73 o 
  -3 -11   6       11.76      227.79    272.93 o 
  -2 -11   6      168.59      193.07    176.12 o 
  -1 -11   6       11.81      167.34     78.17 o 
   0 -11   6       82.25       93.70    117.41 o 
   1 -11   6      391.71      265.66    296.26 o 
   2 -11   6       26.92      216.17    231.33 o 
   3 -11   6      164.68      480.16    286.93 o 
   5 -11   6        0.06     -105.75    215.78 o 
  -7 -10   6        0.16       14.39    191.29 o 
  -6 -10   6        9.98      -10.22    123.05 o 
  -5 -10   6      109.85      397.85    154.67 o 
  -4 -10   6       17.09      -11.66    121.30 o 
  -3 -10   6      146.80      155.66    110.08 o 
  -2 -10   6       81.55      300.55    110.22 o 
  -1 -10   6      563.09      525.65    213.84 o 
   0 -10   6       62.82      288.09    108.59 o 
   1 -10   6      397.58      497.14    147.95 o 
   2 -10   6        4.25      201.00    164.07 o 
   3 -10   6      312.42      296.26    194.40 o 
   4 -10   6      191.39      354.58    209.17 o 
   5 -10   6      134.22      -22.16    148.91 o 
   6 -10   6       18.37     -178.46    178.46 o 
  -8  -9   6      190.10       98.23    124.58 o 
  -7  -9   6       13.30     -195.95    239.88 o 
  -6  -9   6        5.05       12.44    139.19 o 
  -5  -9   6      344.99      478.21    206.84 o 
  -4  -9   6        1.56      -99.25     99.25 o 
  -3  -9   6     1200.63     1428.28    359.83 o 
  -2  -9   6       82.88      122.90     95.00 o 
  -1  -9   6       43.80       75.76     57.37 o 
   0  -9   6      288.31      141.42     81.77 o 
   1  -9   6      913.02     1474.30    326.97 o 
   2  -9   6       77.80       -2.85    140.94 o 
   3  -9   6      130.75       86.68     78.69 o 
   4  -9   6       85.20      333.97    161.74 o 
   5  -9   6        4.76       28.77    134.52 o 
   6  -9   6        1.32       26.83    118.19 o 
   7  -9   6       49.50      164.07    206.84 o 
   8  -9   6       16.46      105.75    166.79 o 
  -9  -8   6       18.30      308.70    310.64 o 
  -8  -8   6        3.57      123.51    120.63 o 
  -7  -8   6       25.23       51.74     98.63 o 
  -6  -8   6       24.15      -52.10    152.02 o 
  -5  -8   6        0.01       87.06     87.87 o 
  -4  -8   6     1312.81     1008.27    131.41 o 
  -3  -8   6       68.27      137.14     54.78 o 
  -2  -8   6     1565.59     2023.66    404.34 o 
  -1  -8   6      518.11      566.69     93.30 o 
   0  -8   6      474.27      357.30     81.21 o 
   1  -8   6      113.73      174.57    152.41 o 
   2  -8   6       71.57      371.13     96.32 o 
   3  -8   6     2208.80     1941.72    193.02 o 
   4  -8   6       25.07       -3.38     46.58 o 
   5  -8   6      366.72      445.17    211.89 o 
   6  -8   6      217.62      196.34    150.46 o 
   7  -8   6      130.52       11.27    139.96 o 
   8  -8   6        0.85      -17.11    118.19 o 
   9  -8   6      104.97       87.87    189.73 o 
 -10  -7   6        0.43     -173.01    216.95 o 
  -9  -7   6      196.79      262.82    257.77 o 
  -8  -7   6       33.75       45.49    136.08 o 
  -7  -7   6      246.78      465.11    151.60 o 
  -6  -7   6       82.37       22.54     51.71 o 
  -5  -7   6      380.37      452.52     71.65 o 
  -4  -7   6      283.95      453.22     79.81 o 
  -3  -7   6     2308.95     2102.27    167.59 o 
  -2  -7   6      173.43      234.40     85.19 o 
  -1  -7   6      188.04      246.67     64.70 o 
   0  -7   6      879.38      987.06    107.39 o 
   1  -7   6       26.98       57.31     54.47 o 
   2  -7   6      777.13      393.34    140.55 o 
   3  -7   6      160.67      326.15     93.70 o 
   4  -7   6      858.92      805.38    247.27 o 
   5  -7   6     3255.85     3028.20    314.64 o 
   6  -7   6      364.65      171.46    157.46 o 
   7  -7   6      155.48      344.91    164.07 o 
   8  -7   6      319.48      106.92    145.80 o 
   9  -7   6       38.77      411.73    286.93 o 
 -10  -6   6       16.12       44.32    169.12 o 
  -9  -6   6       58.90      339.41    282.26 o 
  -8  -6   6        6.79     -111.59    115.86 o 
  -7  -6   6      517.81      449.75    113.06 o 
  -6  -6   6      173.85      154.36     48.59 o 
  -5  -6   6      503.20      409.03     66.17 o 
  -4  -6   6      277.95      526.25    176.00 o 
  -3  -6   6     1758.33     1912.38    189.31 o 
  -2  -6   6     6658.29     7622.58    572.80 o 
  -1  -6   6     3981.47     4000.25    525.74 o 
   0  -6   6     1968.83     1881.28    134.87 o 
   1  -6   6     2322.61     2208.33    143.01 o 
   2  -6   6      303.66      237.16     83.59 o 
   3  -6   6     1224.61     1127.51    124.91 o 
   4  -6   6     2250.59     1982.09    164.65 o 
   5  -6   6      831.97      702.16    166.79 o 
   6  -6   6      375.43      516.70    216.95 o 
   7  -6   6      180.75      132.74    176.12 o 
   8  -6   6       14.85     -129.47    196.34 o 
   9  -6   6        6.09      442.06    258.93 o 
  10  -6   6       43.23      484.43    361.96 o 
 -11  -5   6       31.92      -80.48    222.00 o 
 -10  -5   6      175.44       71.93    206.06 o 
  -9  -5   6      277.96      338.59    108.32 o 
  -8  -5   6        1.44       64.59     57.66 o 
  -7  -5   6     7660.79     7971.56    532.70 o 
  -6  -5   6     1845.83     2047.07    166.78 o 
  -5  -5   6       31.90       60.92     39.44 o 
  -4  -5   6       73.26       57.28     83.51 o 
  -3  -5   6     1447.90     1769.48    169.63 o 
  -2  -5   6      939.41      834.96    121.28 o 
  -1  -5   6      848.19      801.58    103.21 o 
   0  -5   6       12.61       41.47     33.06 o 
   1  -5   6      791.00      919.30     74.02 o 
   2  -5   6      911.56      918.36     91.68 o 
   3  -5   6      609.94      656.63     64.35 o 
   4  -5   6     2039.19     1965.69    110.14 o 
   5  -5   6     1149.52     1065.18    162.59 o 
   6  -5   6     1388.10      964.91    150.20 o 
   7  -5   6       61.09       47.38     68.56 o 
   8  -5   6      223.11      239.11    192.45 o 
   9  -5   6      177.75      237.89    119.31 o 
  10  -5   6        3.37      122.08    197.51 o 
 -11  -4   6        8.52       80.87    183.51 o 
 -10  -4   6     1240.46     1183.48    458.00 o 
  -9  -4   6       26.97       16.33    150.46 o 
  -8  -4   6      137.59      488.71    216.17 o 
  -7  -4   6      158.03      280.06    113.95 o 
  -6  -4   6      164.92      290.81    100.23 o 
  -5  -4   6     1725.28     1807.70    183.38 o 
  -4  -4   6      305.79      328.57     74.85 o 
  -3  -4   6      420.61      245.92     55.95 o 
  -2  -4   6     8250.28     9192.64    411.94 o 
  -1  -4   6    25153.00    27135.07   1239.60 o 
   0  -4   6    17517.94    17112.53    723.87 o 
   1  -4   6        1.42       89.82     24.89 o 
   2  -4   6       49.42       26.81     24.19 o 
   3  -4   6     3413.11     3472.97    156.57 o 
   4  -4   6     2186.19     2185.92    153.44 o 
   5  -4   6     1001.96      955.37    102.39 o 
   6  -4   6       12.17       -1.67     80.87 o 
   7  -4   6       53.58       97.69     78.87 o 
   8  -4   6       87.95      175.73    160.57 o 
   9  -4   6      151.20      237.14    117.88 o 
  10  -4   6      627.14      127.52    173.79 o 
  11  -4   6       34.50     -207.61    238.72 o 
 -11  -3   6      154.98      172.58     97.50 o 
 -10  -3   6      201.46       16.33    122.47 o 
  -9  -3   6      917.55      851.86    181.93 o 
  -8  -3   6     1787.04     1994.50    194.59 o 
  -7  -3   6       79.49      -50.07     50.07 o 
  -6  -3   6     1967.70     2206.12    171.20 o 
  -5  -3   6     4987.41     5382.71    501.01 o 
  -4  -3   6     2042.80     2159.56    150.52 o 
  -3  -3   6    10104.30    10634.07    456.86 o 
  -2  -3   6       11.04       31.40     37.23 o 
  -1  -3   6     2870.68     3590.98    154.04 o 
   0  -3   6      289.36      278.88     36.98 o 
   1  -3   6    20818.14    20423.50    986.60 o 
   2  -3   6     2644.34     2628.61    120.69 o 
   3  -3   6      352.63      296.61     59.30 o 
   4  -3   6      263.51      221.98     42.62 o 
   5  -3   6     3669.27     3403.41    141.62 o 
   6  -3   6     9005.35     8140.08    316.57 o 
   7  -3   6       64.58       24.54     55.47 o 
   8  -3   6      500.59      421.03    123.78 o 
   9  -3   6      157.43       89.21    105.75 o 
  10  -3   6      346.27      429.23    254.27 o 
  11  -3   6      107.18      -29.55    170.68 o 
 -12  -2   6      586.69      318.81    284.21 o 
 -11  -2   6       32.47      263.99    290.82 o 
 -10  -2   6      247.47      198.11    203.34 o 
  -9  -2   6      202.98      285.16    135.49 o 
  -8  -2   6      309.51      241.13     71.51 o 
  -7  -2   6      782.00     1008.67    107.83 o 
  -6  -2   6      352.98      418.44     83.83 o 
  -5  -2   6      252.38      321.03     48.65 o 
  -4  -2   6       33.10        1.12     33.44 o 
  -3  -2   6    27839.71    28163.89   1169.44 o 
  -2  -2   6    23808.72    23420.81    850.69 o 
  -1  -2   6    19182.81    20322.67    693.76 o 
   0  -2   6    47912.18    50304.43   1752.17 o 
   1  -2   6      749.15      596.84     42.65 o 
   2  -2   6    10981.21    11437.25    422.50 o 
   3  -2   6     1131.93     1500.33     92.83 o 
   4  -2   6     4099.96     4577.93    179.20 o 
   5  -2   6      961.16     1174.22    126.81 o 
   6  -2   6     1153.37     1032.88     70.82 o 
   7  -2   6     3537.11     3717.76    437.45 o 
   8  -2   6     1199.31     1276.75    101.00 o 
   9  -2   6      276.38      336.69    192.84 o 
  10  -2   6      122.52     -159.40    174.18 o 
  11  -2   6      114.16      -11.27    126.36 o 
  12  -2   6        4.01      192.84    202.17 o 
 -12  -1   6       11.43      120.14    245.72 o 
 -11  -1   6      138.14      -60.65    175.34 o 
 -10  -1   6       74.37      145.41    216.95 o 
  -9  -1   6      291.76      408.23    259.71 o 
  -8  -1   6     1113.10     1235.63    209.56 o 
  -7  -1   6       10.70        8.78     59.60 o 
  -6  -1   6     2905.52     3154.21    200.16 o 
  -5  -1   6     8344.27     8759.48    430.33 o 
  -4  -1   6       55.62      219.43     78.94 o 
  -3  -1   6     1577.31     1563.79     73.95 o 
  -2  -1   6      241.39      216.25     34.80 o 
  -1  -1   6      310.92      276.23     12.51 o 
   0  -1   6    54376.44    51520.12   1412.79 o 
   2  -1   6     4339.54     5032.65    179.41 o 
   3  -1   6     1047.02     1023.05     55.87 o 
   4  -1   6    27243.31    29024.88   1195.25 o 
   5  -1   6     2171.26     1903.74    102.14 o 
   6  -1   6      607.73      682.10     60.66 o 
   7  -1   6      623.03      626.34     73.51 o 
   8  -1   6      219.53      254.85    109.74 o 
   9  -1   6      259.39      124.88     45.00 o 
  10  -1   6      381.66      701.77    325.42 o 
  11  -1   6       69.68       30.33    141.91 o 
  12  -1   6      161.22      473.16    284.21 o 
 -12   0   6       86.70      165.24    251.55 o 
 -11   0   6      155.69      -77.31    106.71 o 
 -10   0   6      190.54      498.04    245.33 o 
  -9   0   6       61.84      217.72    161.74 o 
  -8   0   6       12.01      115.08    154.35 o 
  -7   0   6      713.08      759.35     74.84 o 
  -6   0   6        6.68       13.65     47.83 o 
  -5   0   6      555.35      544.61     50.84 o 
  -4   0   6    24881.99    26364.11   1162.48 o 
  -3   0   6     2058.02     2302.32    148.20 o 
  -2   0   6     4470.92     4429.51    200.42 o 
  -1   0   6    35252.33    34411.94    742.64 o 
   0   0   6       91.53      115.79     16.39 o 
   1   0   6    63252.25    63431.33   2665.94 o 
   2   0   6     2616.05     2814.16    107.45 o 
   3   0   6    18586.73    18343.91    654.90 o 
   4   0   6     2339.47     2325.69    137.81 o 
   5   0   6     2653.68     2542.97    121.29 o 
   6   0   6     2831.59     2794.65    162.54 o 
   7   0   6      477.21      465.48     62.51 o 
   8   0   6      424.57      501.63     77.32 o 
   9   0   6      574.39      558.21    113.51 o 
  10   0   6       24.86       -8.73     54.83 o 
  11   0   6      218.04      255.44    210.72 o 
  12   0   6      115.19     -206.84    258.16 o 
 -12   1   6       21.37      246.49    220.44 o 
 -11   1   6       96.87      139.96    210.72 o 
 -10   1   6      142.22      445.17    214.61 o 
  -9   1   6      104.42      -15.98    158.82 o 
  -8   1   6     2351.10     2585.76    281.41 o 
  -7   1   6     3865.77     4030.84    367.23 o 
  -6   1   6      371.99      359.07     64.02 o 
  -5   1   6      526.00      571.42    149.49 o 
  -4   1   6     2291.47     2084.13    100.80 o 
  -3   1   6      207.28      276.84     40.97 o 
  -2   1   6     2651.47     2515.69    109.25 o 
  -1   1   6     3911.27     4206.47    124.66 o 
   0   1   6    37436.24    36944.59   1522.46 o 
   1   1   6     1463.33     1532.27     75.72 o 
   2   1   6    39926.91    41950.76   1427.54 o 
   3   1   6     4784.91     4571.33    196.73 o 
   4   1   6      517.80      423.53     62.79 o 
   5   1   6      172.15      255.11     62.15 o 
   6   1   6      103.53      143.63     36.08 o 
   7   1   6      986.55      998.69    113.06 o 
   8   1   6     1218.62     1062.68    135.94 o 
   9   1   6      507.06      741.76    132.83 o 
  10   1   6      158.56      168.35    152.02 o 
  11   1   6      102.13      -95.25    204.89 o 
  12   1   6      239.35      487.54    285.37 o 
 -12   2   6       79.55     -233.66    251.94 o 
 -11   2   6      165.47      400.45    286.93 o 
 -10   2   6      176.78      324.64    220.83 o 
  -9   2   6      375.63      562.19    208.39 o 
  -8   2   6      109.13      262.80    146.19 o 
  -7   2   6      214.28      184.03     72.00 o 
  -6   2   6       58.40       43.46     40.34 o 
  -5   2   6      387.36      410.78     67.76 o 
  -4   2   6     1756.37     1491.82    110.05 o 
  -3   2   6     1623.33     1243.62     65.31 o 
  -2   2   6    11638.84    11443.62    395.71 o 
  -1   2   6     5746.36     5241.10    193.59 o 
   0   2   6    32174.66    33562.99   1038.84 o 
   1   2   6      697.57     1180.74    207.03 o 
   2   2   6     8023.38     8373.87    222.79 o 
   3   2   6      304.15      331.36     29.44 o 
   4   2   6     2603.73     2667.35    107.95 o 
   5   2   6     2803.67     2801.60    139.15 o 
   6   2   6     3330.70     3232.69    205.61 o 
   7   2   6      873.11      874.94    167.18 o 
   8   2   6      730.00      599.32    182.78 o 
   9   2   6     2246.23     2475.38    406.87 o 
  10   2   6     1099.63      955.79    180.20 o 
  12   2   6       43.80      125.19    171.46 o 
 -11   3   6       14.64      101.86    181.18 o 
 -10   3   6      950.49     1330.44    454.50 o 
  -9   3   6     1944.47     1901.97    492.60 o 
  -8   3   6     1191.51     1035.58    183.70 o 
  -7   3   6        5.89      164.01     86.13 o 
  -6   3   6        3.66      -11.66     22.08 o 
  -5   3   6      594.08      468.99     35.07 o 
  -4   3   6     5310.23     5870.96    437.80 o 
  -3   3   6       77.92      113.49     29.98 o 
  -2   3   6    17017.50    18111.32    884.62 o 
  -1   3   6     8659.52     8732.65    380.27 o 
   0   3   6     5234.81     5449.63    423.27 o 
   1   3   6      293.89      247.94     14.40 o 
   2   3   6      852.57      857.61     30.04 o 
   3   3   6     3050.84     2715.72     64.25 o 
   4   3   6     4766.55     4688.32    267.93 o 
   5   3   6     3479.19     3429.51    145.32 o 
   6   3   6      131.83      145.67     31.78 o 
   7   3   6     2191.11     2400.08    157.55 o 
   8   3   6      189.25      358.78    186.81 o 
   9   3   6        0.62      -75.11     77.50 o 
  10   3   6      767.75      875.56    161.36 o 
  11   3   6       16.65      185.84    241.05 o 
  12   3   6       18.22      -65.71    159.79 o 
 -11   4   6       39.04      -20.54     88.39 o 
 -10   4   6       34.49      112.96    152.99 o 
  -9   4   6      247.26      191.29    141.91 o 
  -8   4   6      220.90      351.22    143.66 o 
  -7   4   6      192.56      150.06     77.89 o 
  -6   4   6       25.64        6.31     59.70 o 
  -5   4   6       32.40       98.94     51.63 o 
  -4   4   6      232.34      235.64     19.48 o 
  -3   4   6     3330.56     2846.88    112.01 o 
  -2   4   6        1.98      -16.43     18.26 o 
  -1   4   6     4720.56     4634.66    306.76 o 
   0   4   6      871.73     1008.55    100.34 o 
   1   4   6     1126.08     1653.51    325.31 o 
   2   4   6     3385.77     3408.70    301.12 o 
   3   4   6     3986.64     4112.78    269.59 o 
   4   4   6    10773.94    10546.17    664.77 o 
   5   4   6      774.36      710.34     38.68 o 
   6   4   6     1959.23     2193.53    166.24 o 
   7   4   6     3098.70     3181.03    235.07 o 
   8   4   6      424.63      548.97    213.06 o 
   9   4   6      637.39      591.25    188.56 o 
  10   4   6      160.75      -81.26    160.18 o 
  11   4   6        3.76      274.10    278.76 o 
 -11   5   6       16.43      151.63    262.05 o 
 -10   5   6       16.84     -141.91    183.90 o 
  -9   5   6      279.46      353.35    412.51 o 
  -8   5   6      237.85      472.58    126.01 o 
  -7   5   6     2928.29     3001.56    449.25 o 
  -6   5   6       15.76       -4.33     54.36 o 
  -5   5   6     3593.28     3334.23    284.41 o 
  -4   5   6      289.88      225.28     56.87 o 
  -3   5   6      521.53      503.77     62.84 o 
  -2   5   6     4635.91     4667.54    209.41 o 
  -1   5   6     6517.16     7129.19    306.29 o 
   0   5   6     4878.55     4963.39    211.47 o 
   1   5   6      351.14      369.22     29.85 o 
   2   5   6      272.85      289.32     51.12 o 
   3   5   6     4061.22     3959.33    279.86 o 
   4   5   6     1279.50     1194.61    120.91 o 
   5   5   6     1513.53     1329.84    147.22 o 
   6   5   6      978.18      969.57    165.53 o 
   7   5   6      112.07      160.92     95.79 o 
   8   5   6      157.29      323.49    115.15 o 
   9   5   6        7.58      327.36    256.99 o 
  10   5   6       27.74       22.16    148.91 o 
  11   5   6        7.00      -54.43    177.29 o 
 -10   6   6       30.01      509.32    310.64 o 
  -9   6   6       68.14      -86.70    182.73 o 
  -8   6   6       82.37      129.08    139.19 o 
  -7   6   6      213.05      431.71    145.80 o 
  -6   6   6      589.88      694.77    206.84 o 
  -5   6   6     3070.27     3018.69    286.60 o 
  -4   6   6     1046.03     1070.74     63.01 o 
  -3   6   6       49.51       76.84     57.12 o 
  -2   6   6       14.55       41.29     37.31 o 
  -1   6   6     2690.54     2623.29    144.50 o 
   0   6   6      111.67      198.25     35.01 o 
   1   6   6     3746.92     3916.46    174.98 o 
   2   6   6      193.80       87.77     49.23 o 
   3   6   6     1304.19     1358.76    142.58 o 
   4   6   6       92.70       82.32     79.12 o 
   5   6   6     1582.15     1586.84    176.78 o 
   6   6   6      366.32      642.42    125.44 o 
   7   6   6      725.53      953.32    393.85 o 
   8   6   6      406.60      423.21    134.08 o 
   9   6   6      673.06      884.81    186.60 o 
  10   6   6      129.96      573.47    374.41 o 
  11   6   6       13.13      -40.05    190.12 o 
 -10   7   6        5.93      -85.69    108.43 o 
  -9   7   6       16.54       74.43     95.86 o 
  -8   7   6      761.41      712.65    245.33 o 
  -7   7   6      335.37      518.65    192.84 o 
  -6   7   6      568.60      544.79    131.24 o 
  -5   7   6      182.15      473.82    118.79 o 
  -4   7   6      354.09      501.77    139.53 o 
  -3   7   6      527.87      481.16     55.31 o 
  -2   7   6      114.87      168.87     38.35 o 
  -1   7   6     5400.07     5712.75    304.29 o 
   0   7   6      447.21      434.64     65.79 o 
   1   7   6     2420.59     2717.09    169.58 o 
   2   7   6      259.55      286.47     28.23 o 
   3   7   6      292.41      510.79    107.10 o 
   4   7   6     1695.61     1429.38    184.65 o 
   5   7   6     1815.54     1914.83    218.41 o 
   6   7   6      347.60      361.10    137.43 o 
   7   7   6      582.93      776.80    332.42 o 
   8   7   6      102.40      201.78    107.75 o 
   9   7   6       56.83      278.37    244.55 o 
  10   7   6       97.40       55.60    190.12 o 
  -9   8   6        0.93       22.55    139.96 o 
  -8   8   6       85.49      -64.15    110.42 o 
  -7   8   6        8.67     -131.02    146.96 o 
  -6   8   6       58.20     -129.47    146.96 o 
  -5   8   6     1305.99     1053.76    164.40 o 
  -4   8   6      810.40      666.94    123.02 o 
  -3   8   6      111.08       98.54     40.29 o 
  -2   8   6     1579.02     1538.86    194.55 o 
  -1   8   6       33.03      131.57     76.76 o 
   0   8   6       83.27       22.22     67.46 o 
   1   8   6     1537.98     1539.88    125.57 o 
   2   8   6      928.32      765.10    119.09 o 
   3   8   6     1140.71     1564.88    389.18 o 
   4   8   6      523.71      809.46    289.65 o 
   5   8   6        9.75       83.59    121.69 o 
   6   8   6      436.01      568.02    216.95 o 
   7   8   6      496.56      568.42    155.57 o 
   8   8   6       12.09      354.58    318.03 o 
   9   8   6       37.00       53.26    214.22 o 
  -8   9   6        4.01       66.48    146.57 o 
  -7   9   6        7.50       60.26    130.24 o 
  -6   9   6      170.11      254.07    111.60 o 
  -5   9   6       44.50       89.03    113.53 o 
  -4   9   6      587.60      520.98    188.95 o 
  -3   9   6      554.04      459.48     96.57 o 
  -2   9   6      583.70      698.81    122.48 o 
  -1   9   6      685.06      972.55    126.51 o 
   0   9   6      677.88      790.05    111.15 o 
   1   9   6       14.98       41.42     70.52 o 
   2   9   6     1266.64     1072.67    262.43 o 
   3   9   6        2.20      120.32    224.33 o 
   4   9   6      510.95     1277.96    408.23 o 
   5   9   6       87.26      428.45    234.05 o 
   6   9   6       47.94      305.20    154.74 o 
   7   9   6      178.71      179.49    113.20 o 
   8   9   6       36.24     -229.78    322.70 o 
   9   9   6        0.20       -2.72    188.17 o 
  -7  10   6        0.33       25.56     88.19 o 
  -6  10   6       52.69       96.81    136.85 o 
  -5  10   6       25.88       67.26    127.13 o 
  -4  10   6      414.90      582.80    237.55 o 
  -3  10   6       31.19       51.44     56.72 o 
  -2  10   6     1804.20     1702.67    256.99 o 
  -1  10   6      178.43      194.14     97.59 o 
   0  10   6      951.76      970.36    119.25 o 
   1  10   6       19.74       94.09    134.52 o 
   2  10   6      119.99      102.64    145.02 o 
   3  10   6      178.20      230.55    192.06 o 
   4  10   6        6.01      -94.78    104.77 o 
   5  10   6      112.87      275.65    212.28 o 
   6  10   6      174.16        3.11    154.74 o 
   7  10   6       31.26      187.13    125.06 o 
  -6  11   6       45.94       87.48    146.96 o 
  -5  11   6       33.06       -7.00    127.91 o 
  -4  11   6      453.95      656.28    337.47 o 
  -3  11   6      153.08       15.99     78.43 o 
  -2  11   6      160.47       61.89     94.14 o 
  -1  11   6        7.24      -32.77     70.70 o 
   0  11   6       97.42      262.82    154.74 o 
   1  11   6       62.01       78.92    182.73 o 
   2  11   6      122.63      197.89    195.56 o 
   3  11   6       31.81     -253.49    253.49 o 
   4  11   6      326.97      801.69    355.74 o 
   5  11   6       34.12      -71.54    179.23 o 
   6  11   6       10.70     -106.53    181.18 o 
  -2  12   6        2.43      170.68    256.60 o 
  -1  12   6      403.99      871.28    385.68 o 
   0  12   6       59.43        2.72    134.52 o 
   1  12   6       21.71      -83.20    166.40 o 
   2  12   6      682.08      692.34    190.19 o 
   3  12   6       26.21      -22.94    189.73 o 
   4  12   6      100.12      -29.16    194.78 o 
  -1 -12   7        2.67      -66.48    151.63 o 
   0 -12   7      100.48      281.87    263.21 o 
   1 -12   7       44.88      366.63    255.44 o 
  -5 -11   7       37.32       -0.78    148.13 o 
  -4 -11   7       58.71      192.06    237.16 o 
  -3 -11   7       82.88      -84.76    194.78 o 
  -2 -11   7       98.85     -199.45    220.44 o 
  -1 -11   7      778.14      669.77    154.87 o 
   0 -11   7       14.78       83.59    143.46 o 
   1 -11   7      491.29      698.50    167.93 o 
   2 -11   7        2.37      149.30    219.67 o 
   3 -11   7      181.55     -193.62    193.62 o 
   4 -11   7       48.60     -209.56    235.22 o 
  -7 -10   7      107.75      225.92    134.36 o 
  -6 -10   7       33.35      -26.44    127.91 o 
  -5 -10   7       21.19     -116.64    146.57 o 
  -4 -10   7       83.43      374.19    324.64 o 
  -3 -10   7      179.82       16.11    125.58 o 
  -2 -10   7      104.52      140.35    150.85 o 
  -1 -10   7      906.36     1041.18    325.81 o 
   0 -10   7      182.25      208.87     80.30 o 
   1 -10   7      117.59      276.58    116.57 o 
   2 -10   7        2.11      -62.92     99.48 o 
   3 -10   7        3.73      192.84    165.24 o 
   4 -10   7        1.36       69.98    167.18 o 
   5 -10   7       78.92      328.14    230.16 o 
   6 -10   7       16.83     -109.64    149.68 o 
  -8  -9   7       63.43      322.70    234.05 o 
  -7  -9   7      123.33       34.99    204.50 o 
  -6  -9   7        2.12     -198.67    198.67 o 
  -5  -9   7      232.54      731.70    242.99 o 
  -4  -9   7        4.49      251.16    167.18 o 
  -3  -9   7      511.22      593.03    118.44 o 
  -2  -9   7      159.55      177.67    104.41 o 
  -1  -9   7        4.28      -76.79     76.79 o 
   0  -9   7      197.85      260.62     99.72 o 
   1  -9   7     1924.07     2123.19    395.01 o 
   2  -9   7        1.26      214.82     94.07 o 
   3  -9   7      585.62      669.50    221.22 o 
   4  -9   7        0.24      122.86    127.91 o 
   5  -9   7     1567.14     1949.40    472.38 o 
   6  -9   7        4.44      477.44    215.39 o 
   7  -9   7        0.51      199.06    216.17 o 
  -9  -8   7        3.76      282.26    289.65 o 
  -8  -8   7        0.46      -69.98    188.17 o 
  -7  -8   7       54.61       -7.93     81.12 o 
  -6  -8   7       86.47      254.27    206.06 o 
  -5  -8   7      131.79      137.55    102.75 o 
  -4  -8   7     1719.06     1804.69    187.46 o 
  -3  -8   7      505.88      495.45     88.17 o 
  -2  -8   7      328.73      411.00     73.50 o 
  -1  -8   7       62.63       90.62     53.82 o 
   0  -8   7       23.32      183.22     88.45 o 
   1  -8   7     3321.68     3606.04    547.81 o 
   2  -8   7       79.59       34.60    114.69 o 
   3  -8   7      133.00      248.05    149.30 o 
   4  -8   7        2.91       10.89     50.93 o 
   5  -8   7     1013.17      627.90    251.94 o 
   6  -8   7        8.35       97.98    123.64 o 
   7  -8   7      432.32      254.66    229.39 o 
   8  -8   7       62.41      211.50    178.84 o 
   9  -8   7        1.97      615.46    323.47 o 
 -10  -7   7        0.08      324.64    315.31 o 
  -9  -7   7       15.67       93.70    177.68 o 
  -8  -7   7      189.74      181.34    114.38 o 
  -7  -7   7      667.17      774.39    219.86 o 
  -6  -7   7      733.24      995.72    140.94 o 
  -5  -7   7      145.97      205.36     94.09 o 
  -4  -7   7       73.98      114.79     57.66 o 
  -3  -7   7       46.54      -41.38     41.38 o 
  -2  -7   7       23.04      -50.71     56.18 o 
  -1  -7   7      523.42      625.34     90.32 o 
   0  -7   7      246.01      250.56     58.40 o 
   1  -7   7     2144.92     2357.63    183.91 o 
   2  -7   7       78.00      495.09     93.50 o 
   3  -7   7     2170.48     2203.51    234.30 o 
   4  -7   7       54.07       49.53     40.93 o 
   5  -7   7       80.16       -1.94     83.98 o 
   6  -7   7       75.98      163.75     88.72 o 
   7  -7   7     1193.63     1041.96    284.98 o 
   8  -7   7        8.43     -134.91    147.35 o 
   9  -7   7      208.11      391.90    281.10 o 
 -10  -6   7       72.05      639.56    382.96 o 
  -9  -6   7       36.73      -20.22    167.96 o 
  -8  -6   7      258.94       27.78     97.73 o 
  -7  -6   7       46.83       36.75     84.54 o 
  -6  -6   7      343.09      351.53    170.68 o 
  -5  -6   7     1323.04      955.30    161.46 o 
  -4  -6   7        8.01      118.90     86.86 o 
  -3  -6   7       46.75        2.72     71.85 o 
  -2  -6   7     3964.59     3868.12    248.04 o 
  -1  -6   7      848.09      829.32    125.77 o 
   0  -6   7     3974.52     4356.81    252.93 o 
   1  -6   7      102.56       54.09     57.72 o 
   2  -6   7        4.21      158.63     74.65 o 
   3  -6   7       50.80       93.83     36.36 o 
   4  -6   7      157.63      256.35    141.52 o 
   5  -6   7        9.97       96.57    114.11 o 
   6  -6   7       44.63       27.93    144.44 o 
   7  -6   7      246.27      196.73    143.85 o 
   8  -6   7        2.96     -165.24    209.95 o 
   9  -6   7      292.15      739.48    306.76 o 
  10  -6   7        1.68       59.10    216.56 o 
 -11  -5   7        5.29       -6.61    145.02 o 
 -10  -5   7        5.54      263.73    258.74 o 
  -9  -5   7      288.68      627.16    135.61 o 
  -8  -5   7     1359.92     1626.82    176.85 o 
  -7  -5   7      255.06      366.62    105.20 o 
  -6  -5   7      105.33      172.63     59.13 o 
  -5  -5   7      284.56      345.30     58.49 o 
  -4  -5   7     6974.05     6929.83    538.91 o 
  -3  -5   7      160.45      255.57     68.14 o 
  -2  -5   7      101.55      132.85     50.19 o 
  -1  -5   7       31.88       75.79     46.83 o 
   0  -5   7     2530.27     2755.99    154.14 o 
   1  -5   7      697.15      715.04     75.89 o 
   2  -5   7     5305.04     5270.55    263.06 o 
   3  -5   7     2687.48     2555.40    214.03 o 
   4  -5   7     1187.06     1196.95    132.20 o 
   5  -5   7      296.65      340.71     46.95 o 
   6  -5   7     2576.41     2589.10    295.87 o 
   7  -5   7      446.46      569.97    191.29 o 
   8  -5   7       62.34      -86.70    154.35 o 
   9  -5   7      109.99       31.70     94.02 o 
  10  -5   7      123.14       33.82    133.74 o 
  11  -5   7       35.98     -248.44    248.44 o 
 -11  -4   7       13.50      -40.82    168.35 o 
 -10  -4   7       60.98      -55.21    177.68 o 
  -9  -4   7      820.29      781.47    310.26 o 
  -8  -4   7      499.35      625.13    144.05 o 
  -7  -4   7      286.33      322.00     92.85 o 
  -6  -4   7     1007.96      801.80    162.45 o 
  -5  -4   7       62.00       27.10     43.37 o 
  -4  -4   7      320.42      319.76     52.21 o 
  -3  -4   7    14663.37    15250.21    751.06 o 
  -2  -4   7     1954.26     2345.56    127.94 o 
  -1  -4   7        4.67      150.50     79.90 o 
   0  -4   7      665.76      761.40     67.60 o 
   1  -4   7      568.13      625.66     51.75 o 
   2  -4   7     6400.07     6674.10    466.93 o 
   3  -4   7      500.82      445.12     43.57 o 
   4  -4   7        3.07       26.88     29.60 o 
   5  -4   7      567.59      573.59     50.79 o 
   6  -4   7      300.92      347.73     92.15 o 
   7  -4   7       44.07      -33.44    103.81 o 
   8  -4   7     3011.12     3132.10    573.47 o 
   9  -4   7       68.89      121.48    122.66 o 
  10  -4   7       12.29      101.86    162.13 o 
  11  -4   7       17.43     -113.14    240.66 o 
 -11  -3   7       89.46      -42.04     82.48 o 
 -10  -3   7      227.40      333.58    239.88 o 
  -9  -3   7      736.20      748.15    148.44 o 
  -8  -3   7      234.89      496.38    141.80 o 
  -7  -3   7      538.23      525.61    113.72 o 
  -6  -3   7     1558.14     1657.96    141.00 o 
  -5  -3   7     2763.75     2942.55    193.77 o 
  -4  -3   7     3781.48     4072.77    221.41 o 
  -3  -3   7      184.51      124.17     59.33 o 
  -2  -3   7      728.15      794.53     58.07 o 
  -1  -3   7    14490.70    14145.86    534.64 o 
   0  -3   7      813.02      679.23     87.67 o 
   1  -3   7        3.38        9.44     17.46 o 
   2  -3   7     2966.59     2872.38    126.90 o 
   3  -3   7     6810.85     7003.71    313.78 o 
   4  -3   7     3471.38     3269.57    167.38 o 
   5  -3   7        3.88       23.50     31.38 o 
   6  -3   7      382.18      332.38     53.43 o 
   7  -3   7      211.02      328.15    276.24 o 
   8  -3   7      883.31      982.09    320.36 o 
   9  -3   7      125.27      154.74    155.52 o 
  10  -3   7       89.32      124.02    175.34 o 
  11  -3   7      129.72       81.65    155.13 o 
 -12  -2   7      161.48      337.47    264.77 o 
 -11  -2   7      259.87       97.98    188.17 o 
 -10  -2   7        4.33      -17.06    120.72 o 
  -9  -2   7      548.76      896.16    318.81 o 
  -8  -2   7        5.33       73.09    141.91 o 
  -7  -2   7      929.46     1033.84    116.48 o 
  -6  -2   7       30.99       27.17     35.82 o 
  -5  -2   7     4142.83     4395.84    244.69 o 
  -4  -2   7     5869.54     5561.91    264.59 o 
  -3  -2   7      813.84      785.83     78.24 o 
  -2  -2   7      185.93      303.27     79.64 o 
  -1  -2   7     3131.03     3417.19    122.33 o 
   0  -2   7    44361.12    42918.52   1475.93 o 
   1  -2   7     8777.56     9167.37    446.92 o 
   2  -2   7     3731.46     3833.34    155.12 o 
   3  -2   7      927.23     1054.23     61.47 o 
   4  -2   7     6163.30     6474.69    308.51 o 
   5  -2   7      895.38      882.39     57.35 o 
   6  -2   7     4024.19     3907.56    184.77 o 
   7  -2   7       82.46      138.58    104.78 o 
   8  -2   7     1895.80     1704.10    120.33 o 
   9  -2   7      415.38      354.85    121.63 o 
  10  -2   7      501.22      690.10    295.87 o 
  11  -2   7      121.68     -103.42    158.63 o 
 -12  -1   7       37.92      197.51    229.78 o 
 -11  -1   7       37.47     -131.41    214.61 o 
 -10  -1   7      310.51      753.09    346.80 o 
  -9  -1   7      147.85      173.94    137.63 o 
  -8  -1   7     2259.88     2221.26    231.34 o 
  -7  -1   7     1995.55     1910.77    156.75 o 
  -6  -1   7       19.97       93.49     36.51 o 
  -5  -1   7      571.91      720.40    101.25 o 
  -4  -1   7      523.58     1042.52    141.54 o 
  -3  -1   7     8539.53     8958.46    354.54 o 
  -2  -1   7     3488.78     3855.32    137.64 o 
  -1  -1   7    21588.60    19673.49    915.83 o 
   1  -1   7     8648.66     9190.82    293.31 o 
   2  -1   7    14183.50    14806.88    548.40 o 
   3  -1   7    15923.35    16364.33    629.98 o 
   4  -1   7     8469.06     8404.38    410.50 o 
   5  -1   7      657.33      736.61     58.56 o 
   6  -1   7       34.92      134.54     40.22 o 
   7  -1   7     2244.11     2188.89    148.58 o 
   8  -1   7      210.17      186.61     43.84 o 
   9  -1   7        8.36        5.61     37.89 o 
  10  -1   7       97.24      323.47    216.17 o 
  12  -1   7       32.35       -0.78    129.47 o 
 -12   0   7       24.22       34.60    179.23 o 
 -11   0   7      101.77      137.63    214.61 o 
 -10   0   7      306.80      655.89    326.58 o 
  -9   0   7      300.53      478.99    215.39 o 
  -8   0   7       56.54      132.63    100.40 o 
  -7   0   7     1687.53     1776.12    150.78 o 
  -6   0   7      215.05      284.23     79.90 o 
  -5   0   7     2445.37     3045.65    173.58 o 
  -4   0   7     1749.54     1899.16    107.35 o 
  -3   0   7     1205.39      927.66     50.68 o 
  -2   0   7    91415.84    97522.91   3878.00 o 
  -1   0   7    29316.77    28241.27    946.45 o 
   0   0   7        1.07      143.26    144.05 o 
   1   0   7     9145.37     9219.90    854.55 o 
   2   0   7    12415.21    14604.80    505.25 o 
   3   0   7    10436.94    11340.20    421.68 o 
   4   0   7      220.29      273.06    113.30 o 
   5   0   7      915.76      865.33     75.36 o 
   6   0   7     2510.36     2360.85    145.17 o 
   7   0   7      721.91      791.79     83.64 o 
   8   0   7     1037.22     1153.25    132.00 o 
   9   0   7     2246.24     2691.36    289.39 o 
  10   0   7      237.43      286.50     84.30 o 
  11   0   7       88.71      356.91    216.56 o 
  12   0   7       98.29      174.18    186.23 o 
 -12   1   7       21.37     -122.86    237.94 o 
 -11   1   7      147.51      202.17    192.84 o 
 -10   1   7     1869.77     2001.50    426.89 o 
  -9   1   7       84.23       29.58     73.94 o 
  -8   1   7      452.75      324.91    131.61 o 
  -7   1   7     1691.16     1925.39    223.88 o 
  -6   1   7     4058.37     4145.24    217.56 o 
  -5   1   7     4510.98     4241.90    200.22 o 
  -4   1   7     3333.85     3194.48    143.70 o 
  -3   1   7      531.19      478.84     50.20 o 
  -2   1   7      489.74      444.54     66.40 o 
  -1   1   7    12004.89    11950.50    360.43 o 
   0   1   7    30025.26    28383.12   1136.14 o 
   1   1   7      299.70      272.00     39.00 o 
   2   1   7     3337.42     3690.64    127.21 o 
   3   1   7     1177.78     1236.91     58.64 o 
   4   1   7     4454.10     3980.23    208.66 o 
   5   1   7     2906.52     2543.96    124.27 o 
   6   1   7     1079.19     1042.23     85.13 o 
   7   1   7       65.60      125.54     48.52 o 
   8   1   7      277.49      356.97     89.91 o 
   9   1   7      672.62      656.67    205.67 o 
  10   1   7      110.86      564.91    261.66 o 
  11   1   7        2.25     -182.73    184.68 o 
  12   1   7      138.52      -30.71    157.46 o 
 -12   2   7       70.68       73.48    162.51 o 
 -11   2   7      179.22      120.91    168.35 o 
 -10   2   7       99.72      166.08     99.50 o 
  -9   2   7       56.46      182.73    164.85 o 
  -8   2   7     1130.26      792.52    115.89 o 
  -7   2   7      266.74      224.66     59.55 o 
  -6   2   7     5562.94     4223.02    396.62 o 
  -5   2   7      605.77      523.97     51.53 o 
  -4   2   7     2256.49     2175.23    103.87 o 
  -3   2   7    11626.17    11132.92    587.89 o 
  -2   2   7      645.05      604.83     43.54 o 
  -1   2   7    14816.82    15638.53    508.53 o 
   0   2   7     2833.44     2917.84    142.51 o 
   1   2   7      796.70      733.98     70.12 o 
   2   2   7      248.86      227.97     27.80 o 
   3   2   7    10119.46     9800.49    309.99 o 
   4   2   7      106.20      165.27     47.74 o 
   5   2   7       47.98       84.47     71.23 o 
   6   2   7     2129.66     2342.18    161.68 o 
   7   2   7     1100.76      920.48    136.23 o 
   8   2   7       10.17      126.27     76.42 o 
   9   2   7      100.50      158.63    144.63 o 
  10   2   7        2.09     -206.45    206.45 o 
  11   2   7       93.40      -49.38    162.13 o 
  12   2   7       35.09      197.89    223.17 o 
 -11   3   7        1.36      330.47    237.55 o 
 -10   3   7      866.19      877.11    359.63 o 
  -9   3   7     2106.29     2084.70    511.26 o 
  -8   3   7      448.57      284.71    108.85 o 
  -7   3   7     2184.87     2173.79    241.55 o 
  -6   3   7     2395.84     2538.86    276.19 o 
  -5   3   7      104.51      313.37     39.95 o 
  -4   3   7      633.58      567.26     47.92 o 
  -3   3   7      331.23      675.24    278.37 o 
  -2   3   7     2713.69     2724.36    107.43 o 
  -1   3   7     3065.60     3075.22    113.64 o 
   0   3   7    29159.24    31728.06   1131.25 o 
   1   3   7     4108.06     3981.15    308.66 o 
   2   3   7     6670.05     5762.47    118.13 o 
   3   3   7     3097.05     2671.40    163.39 o 
   4   3   7     1844.64     1481.24     66.08 o 
   5   3   7      249.48      316.20     55.74 o 
   6   3   7      918.32      703.51     75.10 o 
   7   3   7     1181.17     1132.06     97.67 o 
   8   3   7      119.60       80.24     46.89 o 
   9   3   7      233.12      144.82     85.69 o 
  10   3   7        3.35      139.58    153.18 o 
  11   3   7       11.29      -31.49    134.91 o 
  12   3   7       34.91     -155.91    236.38 o 
 -11   4   7        2.57      204.87    202.56 o 
 -10   4   7       89.46      193.33    283.23 o 
  -9   4   7       18.42       80.07    123.64 o 
  -8   4   7      232.48      509.32    208.39 o 
  -7   4   7      453.02      525.25    111.78 o 
  -6   4   7     1860.86     1761.18    196.14 o 
  -5   4   7     3679.06     3371.08    221.06 o 
  -4   4   7     2115.94     1952.40    223.76 o 
  -3   4   7       37.62       67.88     22.34 o 
  -2   4   7     1201.80     1283.25    177.65 o 
  -1   4   7    14309.82    16016.99    621.61 o 
   0   4   7    20377.47    20154.78    752.55 o 
   1   4   7     1072.95     1099.28     46.75 o 
   2   4   7    11310.52    11777.86    282.92 o 
   3   4   7       37.09       97.67     40.02 o 
   4   4   7       31.89      245.32     78.73 o 
   5   4   7      814.48      827.43     96.11 o 
   6   4   7     2001.46     2143.77    118.31 o 
   7   4   7     2045.01     1789.80    173.24 o 
   8   4   7      523.07      517.50     70.67 o 
   9   4   7      149.39      357.29    295.09 o 
  10   4   7      144.08      209.95    238.72 o 
  11   4   7       11.76      -85.92    209.17 o 
 -11   5   7      275.67      425.73    284.98 o 
 -10   5   7      104.68       98.39    134.71 o 
  -9   5   7      763.47      773.31    297.04 o 
  -8   5   7      571.77      614.54    139.30 o 
  -7   5   7        5.23      159.39     79.73 o 
  -6   5   7        9.60      -39.88     57.15 o 
  -5   5   7      297.26      435.05     88.35 o 
  -4   5   7       44.92      270.97     64.67 o 
  -3   5   7       71.09       71.68     24.22 o 
  -2   5   7     7011.95     7629.49    340.10 o 
  -1   5   7     1003.49     1098.89     66.54 o 
   0   5   7      384.25      570.28     66.64 o 
   1   5   7     5759.27     5459.47    199.83 o 
   2   5   7     1143.84     1179.44     46.24 o 
   3   5   7        6.19       43.27     43.80 o 
   4   5   7       75.23      113.57     99.72 o 
   5   5   7       98.08      250.09    189.92 o 
   6   5   7     1698.78     1701.28    206.57 o 
   7   5   7       92.78      176.78     82.26 o 
   8   5   7     1619.49     1905.08    536.14 o 
   9   5   7       19.72      137.63    198.67 o 
  10   5   7       15.37     -143.46    188.17 o 
  11   5   7      207.31      230.55    248.44 o 
 -10   6   7       84.25       17.11    141.52 o 
  -9   6   7       64.15       85.53    145.41 o 
  -8   6   7       22.90      692.44    283.82 o 
  -7   6   7       49.61      -38.23     72.57 o 
  -6   6   7      499.29      505.04    162.13 o 
  -5   6   7     2220.34     2163.54    251.74 o 
  -4   6   7     1572.89     1562.58    158.53 o 
  -3   6   7     1075.43      942.12    127.67 o 
  -2   6   7       89.53      180.51     38.04 o 
  -1   6   7     2441.86     2568.70    165.69 o 
   0   6   7       66.52      133.67     33.08 o 
   1   6   7     3596.90     3703.79    171.31 o 
   2   6   7     1074.32     1041.27     74.16 o 
   3   6   7     2436.70     2558.17    238.90 o 
   4   6   7     1264.78     1447.68    187.49 o 
   5   6   7     3367.24     2938.87    418.34 o 
   6   6   7     1399.94     1341.25    185.31 o 
   7   6   7     1169.14     1186.59    433.11 o 
   8   6   7      820.26     1004.25    201.68 o 
   9   6   7       21.65       22.16    147.35 o 
  10   6   7      110.99       36.55    194.78 o 
  11   6   7       51.39      -11.66    206.06 o 
 -10   7   7       27.41      143.75    152.79 o 
  -9   7   7      245.72     -136.85    156.29 o 
  -8   7   7       33.85      -78.49     93.46 o 
  -7   7   7      175.66      190.51    192.84 o 
  -6   7   7      297.22      425.81    126.10 o 
  -5   7   7        7.79       15.80     88.06 o 
  -4   7   7      153.43       89.88     37.03 o 
  -3   7   7     3020.26     2792.67    290.87 o 
  -2   7   7      276.06      277.12     84.17 o 
  -1   7   7        0.73       35.98     43.94 o 
   0   7   7     1479.97     1590.59    112.96 o 
   1   7   7       19.20       -9.79     46.72 o 
   2   7   7     1298.81     1146.09     61.18 o 
   3   7   7     2267.03     2493.06    277.53 o 
   4   7   7       24.70       99.54     65.20 o 
   5   7   7      895.71      975.19    150.58 o 
   6   7   7       37.49      170.07     85.39 o 
   7   7   7       23.29      -68.72     90.24 o 
   8   7   7       64.73      139.96    196.73 o 
   9   7   7      209.52      392.46    216.17 o 
  -9   8   7       29.18      -80.48    166.79 o 
  -8   8   7       57.56     -150.85    161.74 o 
  -7   8   7      164.78       99.36    101.09 o 
  -6   8   7       50.06       -7.39     86.70 o 
  -5   8   7       22.54       29.55    104.97 o 
  -4   8   7     2621.59     2272.09    372.85 o 
  -3   8   7      247.39      171.25     51.59 o 
  -2   8   7      319.56      340.50    103.78 o 
  -1   8   7       10.19       11.64     51.31 o 
   0   8   7        7.20       58.80    134.72 o 
   1   8   7       42.33      182.23    240.66 o 
   2   8   7      117.77       25.27     77.76 o 
   3   8   7     6976.79     7209.67    717.13 o 
   4   8   7      946.41      666.39    279.93 o 
   5   8   7      299.39      679.69    154.24 o 
   6   8   7      259.85      173.01    153.18 o 
   7   8   7       26.63       53.65    146.57 o 
   8   8   7        2.19      -82.81    242.22 o 
   9   8   7       37.64     -288.87    290.04 o 
  -8   9   7       62.66       55.60    175.34 o 
  -7   9   7        2.59       41.65     93.51 o 
  -6   9   7       44.27      199.06    139.19 o 
  -5   9   7      255.42      239.11    145.80 o 
  -4   9   7       92.46      377.13    201.39 o 
  -3   9   7        0.05       14.45     66.73 o 
  -2   9   7       14.41       20.70     83.40 o 
  -1   9   7      490.27      481.13     89.58 o 
   0   9   7       21.13       92.80    156.68 o 
   1   9   7      815.74      636.25     78.30 o 
   2   9   7      594.03     1134.49    311.42 o 
   3   9   7       27.80      166.79    125.58 o 
   4   9   7        1.28      -98.75    170.29 o 
   5   9   7      119.97      319.20    130.55 o 
   6   9   7       94.55      128.30    192.45 o 
   7   9   7       89.48      137.63    135.69 o 
   8   9   7       10.06      -78.15    264.38 o 
  -7  10   7       24.58      305.70    145.41 o 
  -6  10   7       14.38      189.34    187.79 o 
  -5  10   7       74.07      182.73    183.12 o 
  -4  10   7      221.37      132.58    160.96 o 
  -3  10   7        7.09       -9.46     53.61 o 
  -2  10   7     1029.45     1254.24    410.56 o 
  -1  10   7      256.39      357.30    118.62 o 
   0  10   7      652.77      802.57    128.41 o 
   1  10   7       32.12       29.94    118.58 o 
   2  10   7      180.53      367.41    196.73 o 
   3  10   7      127.99      464.61    225.11 o 
   4  10   7      597.78      615.41    159.80 o 
   5  10   7      204.19      199.58    280.32 o 
   6  10   7        2.64      -33.05    183.51 o 
   7  10   7       71.62      137.57    111.62 o 
  -5  11   7       50.06      612.73    262.05 o 
  -4  11   7       40.67      117.41    169.51 o 
  -3  11   7        0.08      -23.33    141.91 o 
  -2  11   7      113.46      344.47    230.55 o 
  -1  11   7        0.56      150.46    186.62 o 
   0  11   7       38.85       -3.11     89.81 o 
   1  11   7       23.22      117.03    194.40 o 
   2  11   7       81.55      -43.72     82.13 o 
   3  11   7       11.27      120.57    109.51 o 
   4  11   7      776.94     1126.33    395.79 o 
   5  11   7        1.13      232.11    220.44 o 
   6  11   7        2.70      444.39    256.21 o 
  -3  12   7       25.91      -17.88    159.79 o 
  -2  12   7      219.70       43.69     93.78 o 
  -1  12   7      174.39      -66.09    225.89 o 
   0  12   7      339.73       35.38    164.85 o 
   1  12   7       13.36      -40.82    157.07 o 
   2  12   7      377.70      475.88    288.87 o 
   3  12   7       61.75      432.34    323.47 o 
   4  12   7      178.21      -45.49    194.78 o 
  -1 -12   8       56.88      -42.38    168.74 o 
   0 -12   8      112.10      201.46    350.50 o 
  -5 -11   8      278.04        8.16    129.47 o 
  -4 -11   8        1.02      190.90    231.33 o 
  -3 -11   8      134.98      242.99    204.50 o 
  -2 -11   8        4.95       82.81    180.01 o 
  -1 -11   8      254.58      260.97    250.96 o 
   0 -11   8       43.97       52.49    171.85 o 
   1 -11   8      247.77      236.62    120.10 o 
   2 -11   8        2.10      155.13    182.73 o 
   3 -11   8        0.54     -212.28    212.28 o 
   4 -11   8      244.16      527.98    333.97 o 
  -6 -10   8       52.51      -12.83    122.86 o 
  -5 -10   8       54.07      353.09    491.04 o 
  -4 -10   8      128.55       92.14    183.12 o 
  -3 -10   8       80.38      166.01    192.45 o 
  -2 -10   8      519.18      565.62    157.73 o 
  -1 -10   8      742.93      628.77    144.06 o 
   0 -10   8       32.42      106.93     59.14 o 
   1 -10   8      115.41       68.82    173.79 o 
   2 -10   8      125.11      458.38    269.04 o 
   3 -10   8      165.39      305.59    196.34 o 
   4 -10   8       28.08     1720.01    491.82 o 
   5 -10   8      292.88      617.40    304.03 o 
   6 -10   8       65.09      -67.26    146.19 o 
  -8  -9   8       82.98      628.68    354.19 o 
  -7  -9   8        1.06      -39.27    192.84 o 
  -6  -9   8        2.19       63.11    150.46 o 
  -5  -9   8       24.72      287.30    423.20 o 
  -4  -9   8      416.18      544.55    261.27 o 
  -3  -9   8      795.00      990.53    149.50 o 
  -2  -9   8       65.45      266.64     83.37 o 
  -1  -9   8       84.14       66.19     55.31 o 
   0  -9   8        2.08      -18.98     67.35 o 
   1  -9   8      486.63      578.49    132.25 o 
   2  -9   8       55.14      181.95    144.63 o 
   3  -9   8      469.18      434.28    179.23 o 
   4  -9   8       58.34       86.70    126.36 o 
   5  -9   8        5.69      287.46    137.65 o 
   6  -9   8      117.09      160.57    185.06 o 
   7  -9   8        3.64      -68.04    170.29 o 
  -9  -8   8       71.79       44.32    160.57 o 
  -7  -8   8        6.18      -59.10    192.84 o 
  -6  -8   8      200.71      205.28    164.85 o 
  -5  -8   8        5.34        1.23     39.55 o 
  -4  -8   8     1228.55     1135.11    153.02 o 
  -3  -8   8      439.14      185.84    158.24 o 
  -2  -8   8      462.03      592.43     96.34 o 
  -1  -8   8     2021.46     2334.30    415.62 o 
   0  -8   8        8.81      -29.99     48.21 o 
   1  -8   8     1026.88      974.02    142.71 o 
   2  -8   8     1181.38      941.34    137.97 o 
   3  -8   8      163.19      189.88     83.55 o 
   4  -8   8       18.30       57.23     55.34 o 
   5  -8   8       12.88      124.02    155.52 o 
   6  -8   8      500.64      505.04    215.78 o 
   7  -8   8       55.15      130.24    193.62 o 
   8  -8   8        0.42       12.44    120.14 o 
  -9  -7   8       98.07       28.08    100.40 o 
  -8  -7   8       49.79       -6.67    159.79 o 
  -7  -7   8       30.05      119.17     98.12 o 
  -6  -7   8      608.15      375.36     96.32 o 
  -5  -7   8      835.43      838.70    126.69 o 
  -4  -7   8     2229.00     2942.64    250.33 o 
  -3  -7   8      680.39      571.44    115.99 o 
  -2  -7   8      187.41      354.79     75.28 o 
  -1  -7   8      881.80      800.73     89.63 o 
   0  -7   8     1439.16     1556.13    144.12 o 
   1  -7   8       82.11       10.21     41.01 o 
   2  -7   8       57.60       61.93     41.58 o 
   3  -7   8      288.47      302.20     84.57 o 
   4  -7   8       81.04      176.00    176.51 o 
   5  -7   8      400.75      426.11    171.85 o 
   6  -7   8      583.97      619.41    145.24 o 
   7  -7   8        1.56      -14.39     96.81 o 
   8  -7   8       99.87      151.63    161.74 o 
   9  -7   8       30.48      -43.93    164.85 o 
 -10  -6   8      106.78      892.28    438.17 o 
  -9  -6   8      120.58      186.10    121.98 o 
  -8  -6   8       95.12      104.93     65.75 o 
  -7  -6   8      472.04      805.20    197.75 o 
  -6  -6   8      639.49      541.97    255.44 o 
  -5  -6   8      708.80      922.11    110.03 o 
  -4  -6   8      482.29      488.55    133.74 o 
  -3  -6   8     2884.22     2682.14    424.32 o 
  -2  -6   8     4113.65     4721.90    303.94 o 
  -1  -6   8      265.90      266.89     50.81 o 
   0  -6   8       66.74      124.65     43.87 o 
   1  -6   8      474.22      463.59     66.20 o 
   2  -6   8      107.06      211.50     80.09 o 
   3  -6   8      495.52      376.07     59.26 o 
   4  -6   8     1144.00      884.97    130.83 o 
   5  -6   8      232.12      293.23     75.58 o 
   6  -6   8      473.57      353.80    182.73 o 
   7  -6   8      572.05      553.25    234.44 o 
   8  -6   8        3.57        6.22    119.75 o 
   9  -6   8        2.08     -129.08    179.23 o 
  10  -6   8        3.51      -75.81    216.95 o 
 -11  -5   8       76.22      202.56    206.84 o 
 -10  -5   8       67.20      -52.10    126.75 o 
  -9  -5   8      162.48      103.42    160.96 o 
  -8  -5   8     1217.67     1431.00    248.13 o 
  -7  -5   8     2337.83     2492.96    305.45 o 
  -6  -5   8     1058.64     1487.68    196.65 o 
  -5  -5   8       21.89       -4.57     68.82 o 
  -4  -5   8       29.09       72.44     49.55 o 
  -3  -5   8      220.70      261.41     46.75 o 
  -2  -5   8     2124.65     2165.48    142.72 o 
  -1  -5   8      295.04      300.24     44.31 o 
   0  -5   8     1402.81     1778.96    116.57 o 
   1  -5   8     1601.84     1705.52    116.17 o 
   2  -5   8     4967.02     5410.18    382.17 o 
   3  -5   8      621.97      680.51     78.86 o 
   4  -5   8     3646.32     3611.04    321.36 o 
   5  -5   8      116.61       77.02     38.66 o 
   6  -5   8      190.26      -54.43    108.08 o 
   7  -5   8     1028.39      863.89    268.27 o 
   8  -5   8      184.52      212.67    151.24 o 
   9  -5   8      222.84      383.35    226.28 o 
  10  -5   8        0.14     -104.97    152.79 o 
 -11  -4   8      228.71        0.78    162.13 o 
 -10  -4   8      723.03      781.05    427.48 o 
  -9  -4   8       43.80      746.87    304.03 o 
  -8  -4   8        0.30      -34.13     58.72 o 
  -7  -4   8       67.39      393.63     83.52 o 
  -6  -4   8       52.19       41.80     47.02 o 
  -5  -4   8     1310.76     1403.39    126.47 o 
  -4  -4   8       64.93       45.70     38.90 o 
  -3  -4   8      127.49      163.90     91.59 o 
  -2  -4   8     1795.61     2070.57    190.18 o 
  -1  -4   8      666.10      533.29     50.87 o 
   0  -4   8    12657.63    13495.09    788.53 o 
   1  -4   8      836.42      845.65     61.98 o 
   2  -4   8     1310.00     1139.20     80.84 o 
   3  -4   8      235.63      365.72     47.31 o 
   4  -4   8       79.91      199.11     49.10 o 
   5  -4   8      707.42      639.59     70.01 o 
   6  -4   8       18.54      103.71    201.00 o 
   7  -4   8       60.26        0.78     89.03 o 
   8  -4   8      254.26      236.86    106.48 o 
   9  -4   8      192.60      299.37    250.38 o 
  10  -4   8       65.42      111.58    174.57 o 
  11  -4   8       87.05      118.19    189.34 o 
 -11  -3   8      184.44       19.83    164.07 o 
 -10  -3   8      222.02      344.86    254.27 o 
  -9  -3   8      409.84      360.69    105.72 o 
  -8  -3   8      472.53      610.40    240.66 o 
  -7  -3   8      668.11      728.52    147.95 o 
  -6  -3   8     5957.51     5773.61    362.98 o 
  -5  -3   8      320.66      378.21     59.62 o 
  -4  -3   8      706.74      809.16     81.12 o 
  -3  -3   8     1520.03     1566.32     98.52 o 
  -2  -3   8     1000.06     1090.92     73.92 o 
  -1  -3   8     1935.71     2217.46    144.74 o 
   0  -3   8     2009.05     2243.60    101.21 o 
   1  -3   8     8972.42     9175.36    477.73 o 
   2  -3   8    10931.95    11438.97    480.63 o 
   3  -3   8      485.10      568.88     86.25 o 
   4  -3   8     1519.26     1419.19     81.76 o 
   5  -3   8      174.62      159.98     61.62 o 
   6  -3   8     1419.70     1405.35     87.74 o 
   7  -3   8     2202.81     2088.00    232.48 o 
   8  -3   8      175.96      172.23    166.79 o 
   9  -3   8       11.39      -59.10    162.90 o 
  10  -3   8      423.50      353.80    199.45 o 
  11  -3   8       45.12     -152.79    176.51 o 
 -12  -2   8      297.84      567.63    413.67 o 
 -11  -2   8       47.48     -113.92    195.56 o 
 -10  -2   8      138.19     -225.89    225.89 o 
  -9  -2   8      159.38      277.21    191.29 o 
  -8  -2   8      149.86       91.84     63.36 o 
  -7  -2   8        6.39       31.67     63.52 o 
  -6  -2   8      349.11      349.47     58.04 o 
  -5  -2   8       19.19       -0.93     29.74 o 
  -4  -2   8      966.83      778.68     68.65 o 
  -3  -2   8    13839.14    13626.57    569.71 o 
  -2  -2   8     4583.51     4449.96    178.16 o 
  -1  -2   8    21832.59    23075.34    815.65 o 
   0  -2   8     4266.78     4757.15    175.24 o 
   1  -2   8      752.34      738.14     50.82 o 
   2  -2   8     3879.74     4317.11    179.21 o 
   3  -2   8     1205.01     1242.53    103.29 o 
   4  -2   8     6690.40     7242.00    326.05 o 
   5  -2   8      115.82      196.92     34.78 o 
   6  -2   8     2809.88     2582.98    156.49 o 
   7  -2   8     1833.05     2054.30    122.45 o 
   8  -2   8     1029.41     1003.15    184.48 o 
   9  -2   8      176.24      547.03    281.10 o 
  10  -2   8       51.46      150.85    212.67 o 
  11  -2   8      157.22       58.71    151.24 o 
  12  -2   8       41.15       34.60    187.79 o 
 -12  -1   8       10.13       46.65    200.62 o 
 -11  -1   8       56.52     -104.20    220.06 o 
 -10  -1   8      821.72      888.28    148.16 o 
  -9  -1   8       14.15      129.47    146.57 o 
  -8  -1   8     1575.76     1844.63    203.38 o 
  -7  -1   8       10.55       62.86     45.41 o 
  -6  -1   8     9844.60     9963.16    535.31 o 
  -5  -1   8     1672.34     1351.17     94.14 o 
  -4  -1   8      106.23      305.05     69.52 o 
  -3  -1   8     1631.05     1605.20    135.23 o 
  -2  -1   8     1838.73     1639.52    143.27 o 
  -1  -1   8       24.79       21.15     11.66 o 
   0  -1   8       48.87      390.98     53.39 o 
   1  -1   8      166.44      167.52     22.40 o 
   2  -1   8     7224.78     7184.80    447.39 o 
   3  -1   8     1421.02     1599.60     88.74 o 
   4  -1   8     9290.44    10550.43    600.83 o 
   5  -1   8     2666.61     2567.92    139.38 o 
   6  -1   8     1067.20     1139.97     79.43 o 
   7  -1   8      420.67      496.87    111.78 o 
   8  -1   8      435.92      526.18     93.31 o 
   9  -1   8       46.39       66.13     46.50 o 
  10  -1   8      349.36      -78.92    149.30 o 
  11  -1   8      153.92      -48.99    143.85 o 
 -12   0   8       21.50     -219.28    219.28 o 
 -11   0   8      182.29      466.55    252.71 o 
 -10   0   8       23.27      132.58    203.34 o 
  -9   0   8      498.56      719.26    258.55 o 
  -8   0   8      416.15      444.96    124.85 o 
  -7   0   8     1484.52     1481.22    197.76 o 
  -6   0   8      179.26      321.14     65.17 o 
  -5   0   8     2221.92     2459.93    144.73 o 
  -4   0   8    24330.40    22396.25   2445.86 o 
  -3   0   8      614.64      514.90     41.02 o 
  -2   0   8    12110.57    12983.90   1052.25 o 
  -1   0   8    10195.70     9976.33    268.80 o 
   0   0   8    87836.65    87586.14   3588.19 o 
   1   0   8    28764.39    31379.41   1080.49 o 
   2   0   8     6159.78     6240.14    223.47 o 
   3   0   8     4402.50     4462.13    178.07 o 
   4   0   8     1033.63     1044.15     63.18 o 
   5   0   8       70.01      174.98     35.56 o 
   6   0   8     1657.31     1631.32    113.74 o 
   7   0   8      906.14      971.75     99.10 o 
   8   0   8     1677.70     1631.86    168.59 o 
   9   0   8       44.61      171.22     71.98 o 
  10   0   8      285.59      240.13     94.35 o 
  11   0   8        6.19     -126.36    160.96 o 
  12   0   8      322.55      -74.65    159.02 o 
 -12   1   8        0.44      -38.10    188.95 o 
 -11   1   8      119.75      121.30    167.18 o 
 -10   1   8      627.26      464.48    151.14 o 
  -9   1   8      120.28      203.25    138.02 o 
  -8   1   8     3687.47     3559.29    354.95 o 
  -7   1   8     2161.59     2336.09    253.60 o 
  -6   1   8     2120.79     2221.80    149.78 o 
  -5   1   8      431.75      538.38     56.79 o 
  -4   1   8     3025.00     3004.95    191.89 o 
  -3   1   8     2328.03     2040.27    310.26 o 
  -2   1   8     6282.70     6101.92    362.85 o 
  -1   1   8    14655.89    15186.97    471.95 o 
   0   1   8      432.03      985.33    155.91 o 
   1   1   8     3238.83     3765.88    176.12 o 
   2   1   8    26222.13    27717.81   1026.05 o 
   3   1   8     7783.78     7357.25    266.62 o 
   4   1   8        0.07       84.00     82.23 o 
   5   1   8      252.41      250.02     33.78 o 
   6   1   8      139.15      241.36     54.23 o 
   7   1   8      205.02      130.88     48.26 o 
   8   1   8      202.88      158.50    137.83 o 
   9   1   8      159.47      356.13    199.84 o 
  10   1   8      429.88      458.27    130.62 o 
  11   1   8        0.42       67.26    147.35 o 
  12   1   8       71.32        2.33    167.57 o 
 -12   2   8        6.07      251.55    209.95 o 
 -11   2   8       24.38      165.24    177.29 o 
 -10   2   8      548.41     1035.74    296.65 o 
  -9   2   8       62.87      561.03    238.33 o 
  -8   2   8      745.48      743.23     90.94 o 
  -7   2   8       20.85      -66.87     76.98 o 
  -6   2   8     2111.06     1850.55    167.54 o 
  -5   2   8     2423.40     2368.13    165.31 o 
  -4   2   8        6.73       29.51     52.59 o 
  -3   2   8     8885.29     9037.06    386.90 o 
  -2   2   8    11535.92    10673.65    468.85 o 
  -1   2   8    17671.40    18005.33    623.87 o 
   0   2   8    33848.42    36870.54   1297.25 o 
   1   2   8     2147.88     2386.89    284.15 o 
   2   2   8     1726.34     1862.52     78.76 o 
   3   2   8      610.22      622.26     37.83 o 
   4   2   8    15898.95    16247.40    632.73 o 
   5   2   8     1325.14     1412.12     79.22 o 
   6   2   8        6.67      132.56     80.82 o 
   7   2   8     3742.94     3728.92    433.70 o 
   8   2   8       22.09      -50.15    125.97 o 
   9   2   8       70.57      327.75    171.07 o 
  10   2   8      205.89      482.49    206.45 o 
  11   2   8       25.78     -219.28    219.28 o 
  12   2   8        0.08      -56.76    171.46 o 
 -11   3   8        0.38      132.97    223.55 o 
 -10   3   8        7.52       27.99    104.20 o 
  -9   3   8      336.28      475.10    221.61 o 
  -8   3   8      139.55      279.49    135.88 o 
  -7   3   8       22.07       71.46     76.40 o 
  -6   3   8      422.26      413.10     42.32 o 
  -5   3   8       22.89      108.03     36.12 o 
  -4   3   8     2070.23     1792.13     88.96 o 
  -3   3   8      603.43      639.66     73.75 o 
  -2   3   8    17779.46    16889.99    837.83 o 
  -1   3   8     1040.37      960.49     73.36 o 
   0   3   8     8926.33     8733.15    305.60 o 
   1   3   8     3753.02     3267.62    293.66 o 
   2   3   8    14790.89    15017.65    463.14 o 
   3   3   8     6588.49     6202.78    178.79 o 
   4   3   8       66.50      171.21     48.99 o 
   5   3   8     1003.30     1068.31     81.17 o 
   6   3   8      484.68      419.25     47.30 o 
   7   3   8      891.71      844.74     82.78 o 
   8   3   8       33.30      -39.05     48.96 o 
   9   3   8      661.66      566.20     86.31 o 
  10   3   8     1152.81     1685.43    291.40 o 
  11   3   8      369.86      195.95    186.62 o 
  12   3   8        5.98      -59.87    193.23 o 
 -11   4   8       83.53      112.54    152.79 o 
 -10   4   8      134.00       54.43    134.91 o 
  -9   4   8        5.00      -23.33    107.31 o 
  -8   4   8       17.29      504.65    220.44 o 
  -7   4   8      543.69      646.52    130.45 o 
  -6   4   8     2472.39     2294.38    263.41 o 
  -5   4   8     5275.80     5702.46    235.64 o 
  -4   4   8      299.10      369.13     57.41 o 
  -3   4   8     5484.02     5279.07    218.32 o 
  -2   4   8     4417.34     4869.55    198.96 o 
  -1   4   8      685.43     1157.76     70.48 o 
   0   4   8    10128.75    10333.12    385.30 o 
   1   4   8       27.70       20.04     26.17 o 
   2   4   8       42.85      136.93    149.30 o 
   3   4   8      969.86      990.91     96.37 o 
   4   4   8     2942.28     2536.86    294.31 o 
   5   4   8     3404.73     3191.80    141.53 o 
   6   4   8     1627.96     1718.24     94.09 o 
   7   4   8     1647.01     1667.53    280.51 o 
   8   4   8      533.81      546.22     77.89 o 
   9   4   8       22.48      -55.21    140.74 o 
  10   4   8       32.83        9.85     79.12 o 
  11   4   8        5.63       35.77    152.41 o 
 -11   5   8       28.52      -42.38    183.90 o 
 -10   5   8        2.57      -51.52     94.35 o 
  -9   5   8       73.80      235.84    139.74 o 
  -8   5   8       13.44       -3.76    163.68 o 
  -7   5   8      590.70      928.82    241.05 o 
  -6   5   8        4.44       26.11     57.32 o 
  -5   5   8      328.29      269.36     69.93 o 
  -4   5   8     2449.74     2472.83    118.84 o 
  -3   5   8     3489.93     3279.80    156.76 o 
  -2   5   8      716.06      693.49     55.06 o 
  -1   5   8     3908.59     3811.70    185.47 o 
   0   5   8     1038.25     1213.24     75.51 o 
   1   5   8      628.13      667.46     42.97 o 
   2   5   8      411.18      467.66     75.62 o 
   3   5   8       80.99      112.24     55.18 o 
   4   5   8     6536.38     6454.98    554.61 o 
   5   5   8      128.71      284.72     78.16 o 
   6   5   8      490.22      601.13    128.69 o 
   7   5   8      138.86      167.44     90.98 o 
   8   5   8       50.09      -95.25    182.34 o 
   9   5   8      129.23      188.22    204.12 o 
  10   5   8       20.01     -106.14    205.67 o 
  11   5   8      290.64      222.39    273.32 o 
 -10   6   8       61.65      218.11    239.50 o 
  -9   6   8       31.58      -42.28     96.65 o 
  -8   6   8      270.68      134.91    137.24 o 
  -7   6   8     1334.44     1221.04    183.16 o 
  -6   6   8       14.98       94.31     66.42 o 
  -5   6   8      442.62      320.92     83.58 o 
  -4   6   8     1504.77     1461.56     84.45 o 
  -3   6   8      112.43      356.21     77.32 o 
  -2   6   8        6.81       -1.24     95.25 o 
  -1   6   8     4935.14     5192.06    270.82 o 
   0   6   8      107.46       74.72     52.89 o 
   1   6   8      421.19      439.20     39.34 o 
   2   6   8     3770.64     3438.69    162.61 o 
   3   6   8     1141.76     1226.72    155.25 o 
   4   6   8      137.42      127.80    145.41 o 
   5   6   8     1219.41     1265.51    240.66 o 
   6   6   8      288.24      397.41    108.20 o 
   7   6   8      172.55      382.57    267.88 o 
   8   6   8       46.18      382.57    217.72 o 
   9   6   8       89.67      203.34    213.06 o 
  10   6   8      117.67      -50.93    158.63 o 
  11   6   8       27.43      217.72    304.03 o 
 -10   7   8        5.94     -115.07    116.56 o 
  -9   7   8      115.77      -79.31    176.90 o 
  -8   7   8      260.95      515.93    211.11 o 
  -7   7   8       42.33       21.01     68.97 o 
  -6   7   8       31.28      174.26     86.24 o 
  -5   7   8      223.63      298.87    241.83 o 
  -4   7   8       16.70       73.38     24.35 o 
  -3   7   8     1099.68      932.74     83.29 o 
  -2   7   8       18.03        4.07     53.07 o 
  -1   7   8     2147.57     2189.37    145.30 o 
   0   7   8     1565.81     1530.21    165.52 o 
   1   7   8     5178.16     5592.41    274.31 o 
   2   7   8       77.60       71.20     48.83 o 
   3   7   8      810.71      865.31    174.37 o 
   4   7   8      213.51      200.97     79.21 o 
   5   7   8     1888.12     1530.67    189.53 o 
   6   7   8      596.52      407.94    115.98 o 
   7   7   8      211.03       -3.50    134.52 o 
   8   7   8       50.39      433.50    276.82 o 
   9   7   8       25.60      162.90    192.84 o 
  -9   8   8       97.93      271.38    218.89 o 
  -8   8   8       39.03      302.48    262.43 o 
  -7   8   8       70.51      515.15    206.84 o 
  -6   8   8      452.44      205.67    170.68 o 
  -5   8   8      818.10      716.15    192.84 o 
  -4   8   8      261.77      129.47    114.69 o 
  -3   8   8        6.32      -43.70     43.70 o 
  -2   8   8      425.11      538.20    115.08 o 
  -1   8   8      667.33      687.09     86.12 o 
   0   8   8       41.44       48.23     38.04 o 
   1   8   8     1932.04     1928.69    119.17 o 
   2   8   8        4.73      -71.54    101.47 o 
   3   8   8      502.43      460.80    111.63 o 
   4   8   8      162.22      241.44    197.12 o 
   5   8   8       26.41       29.12     66.60 o 
   6   8   8      472.75      483.77    133.84 o 
   7   8   8       62.13      378.68    231.33 o 
   8   8   8        1.22      300.54    316.86 o 
   9   8   8       13.03       63.37    220.44 o 
  -8   9   8        1.59      181.95    181.18 o 
  -7   9   8        6.35      338.64    200.62 o 
  -6   9   8      316.44      813.35    253.49 o 
  -5   9   8      107.03      293.15    155.13 o 
  -4   9   8      349.63      176.28     92.00 o 
  -3   9   8      216.17      274.63     71.90 o 
  -2   9   8      278.43      114.38    128.28 o 
  -1   9   8      547.28      542.61     87.24 o 
   0   9   8       57.32       36.80     37.89 o 
   1   9   8       52.59       46.31     38.29 o 
   2   9   8      364.23      421.84    160.57 o 
   3   9   8      455.18      515.26    141.06 o 
   4   9   8      170.26      371.57    146.24 o 
   5   9   8      295.97      619.36    167.82 o 
   6   9   8       97.91      387.62    258.16 o 
   7   9   8      481.67      400.53    152.19 o 
   8   9   8        5.31     -350.69    354.19 o 
  -7  10   8       12.38     -140.74    163.29 o 
  -6  10   8      288.54      330.66    127.33 o 
  -5  10   8       30.63       98.75    131.80 o 
  -4  10   8        2.15      -77.37    131.02 o 
  -3  10   8        5.88       43.91     83.40 o 
  -2  10   8      507.99      639.48    103.44 o 
  -1  10   8        0.18      -25.78     43.73 o 
   0  10   8     1411.03     1477.33    178.47 o 
   2  10   8        2.30      -21.38    129.08 o 
   3  10   8      622.22      774.47    326.97 o 
   4  10   8        0.88        0.78    118.19 o 
   5  10   8       15.60       17.50    134.91 o 
   6  10   8       84.76       19.44    166.01 o 
   7  10   8        0.57       -0.39    127.13 o 
  -5  11   8       51.00      354.84    175.93 o 
  -4  11   8      893.40      782.25    302.09 o 
  -3  11   8      205.20       65.71    151.24 o 
  -2  11   8       99.05      223.31     88.59 o 
  -1  11   8        3.79      170.82    150.07 o 
   1  11   8       55.94       42.38    136.85 o 
   2  11   8      160.06      -48.99    146.57 o 
   3  11   8      151.23       21.77    134.13 o 
   4  11   8      128.21      442.13    178.79 o 
   6  11   8       11.17      184.29    208.39 o 
  -3  12   8       12.40     -225.89    225.89 o 
  -2  12   8       11.42       72.32    190.51 o 
  -1  12   8       96.31       64.93    214.22 o 
   0  12   8      152.97     -183.90    251.55 o 
   1  12   8        0.40       -2.33    129.47 o 
   2  12   8      455.01      705.65    505.82 o 
   3  12   8        4.70      120.53    232.50 o 
   4  12   8        1.12     -290.43    290.43 o 
  -4 -11   9       61.10      -68.74    104.39 o 
  -3 -11   9       45.28      344.34    355.36 o 
  -2 -11   9       10.70       31.10    155.91 o 
  -1 -11   9       99.94      103.10     78.83 o 
   0 -11   9       16.02       75.43    178.07 o 
   1 -11   9      470.84      549.59    168.74 o 
   2 -11   9        8.31      144.24    238.72 o 
   3 -11   9      146.38      165.62    226.67 o 
   4 -11   9       61.72      -18.66    140.74 o 
  -6 -10   9       28.85       27.99    162.13 o 
  -5 -10   9       19.70      -49.80    100.42 o 
  -4 -10   9      302.67      517.48    241.44 o 
  -3 -10   9      522.00      695.18    138.64 o 
  -2 -10   9        0.12       10.56    123.83 o 
  -1 -10   9      839.33      663.61    154.79 o 
   0 -10   9        9.91      -11.98    115.08 o 
   1 -10   9       17.13      109.93    166.79 o 
   2 -10   9      190.33      152.02    156.29 o 
   3 -10   9       17.14      312.20    229.39 o 
   4 -10   9      176.62      -24.49    150.46 o 
   5 -10   9       48.08      922.99    334.75 o 
   6 -10   9        1.58       90.59    152.41 o 
  -8  -9   9       22.45     -243.38    268.27 o 
  -7  -9   9        1.04       14.05     85.92 o 
  -6  -9   9       10.66       94.80     96.76 o 
  -5  -9   9      675.24      846.47    194.18 o 
  -4  -9   9      297.21      202.25    105.17 o 
  -3  -9   9       62.71      101.09    131.80 o 
  -2  -9   9       10.81       38.48     54.15 o 
  -1  -9   9       14.75      -21.09     64.83 o 
   0  -9   9      103.11      108.01    123.05 o 
   1  -9   9      171.59      -54.82    129.08 o 
   2  -9   9      117.88      -21.38    104.58 o 
   3  -9   9      110.48      -33.82    132.58 o 
   4  -9   9        4.71     -158.24    158.24 o 
   5  -9   9       95.32       22.55    110.42 o 
   6  -9   9        4.39      199.06    194.40 o 
   7  -9   9        1.77      459.94    293.15 o 
  -9  -8   9       54.10      136.47    165.24 o 
  -8  -8   9        2.98      151.71    123.61 o 
  -7  -8   9       48.12      208.92    163.88 o 
  -6  -8   9        1.66       56.37    117.80 o 
  -5  -8   9      189.98      216.54     73.15 o 
  -4  -8   9      101.32      216.04    142.30 o 
  -3  -8   9      473.89      385.71    394.23 o 
  -2  -8   9      624.28      620.62     95.87 o 
  -1  -8   9      465.16      153.18    136.85 o 
   0  -8   9      237.39      244.97    133.98 o 
   1  -8   9      581.90      746.39    137.05 o 
   2  -8   9      477.02      472.08     86.27 o 
   3  -8   9      426.02      461.49    187.01 o 
   4  -8   9      207.23      122.72     68.02 o 
   5  -8   9      175.22      211.50    139.58 o 
   6  -8   9       75.27       25.66    113.92 o 
   7  -8   9       17.31      428.84    257.38 o 
   8  -8   9        0.81       93.70    142.69 o 
  -9  -7   9       93.83       71.93    195.17 o 
  -8  -7   9       83.18      383.35    271.38 o 
  -7  -7   9      457.80      315.75     83.65 o 
  -6  -7   9      651.66      794.47    300.54 o 
  -5  -7   9       14.68       56.53     59.33 o 
  -4  -7   9      346.13      474.26    120.11 o 
  -3  -7   9      826.24      821.99    108.90 o 
  -2  -7   9      399.59      440.75     80.31 o 
  -1  -7   9      573.80      613.64    107.06 o 
   0  -7   9      966.84      937.33    101.56 o 
   1  -7   9      178.37      226.78     70.63 o 
   2  -7   9     1318.32     1390.04    167.99 o 
   3  -7   9     3301.63     3328.07    291.11 o 
   4  -7   9       58.07      130.19     92.36 o 
   5  -7   9      121.60      209.95    136.85 o 
   6  -7   9      391.62      533.62    132.12 o 
   7  -7   9      249.23      433.50    193.62 o 
   8  -7   9        5.12      -50.15    130.24 o 
   9  -7   9        2.05      399.68    276.04 o 
 -10  -6   9       23.96     -134.91    232.50 o 
  -9  -6   9       13.93      171.07    188.95 o 
  -8  -6   9      310.08      357.05    117.62 o 
  -7  -6   9        8.85       46.87     55.67 o 
  -6  -6   9      232.28       48.99    147.74 o 
  -5  -6   9     1686.66     1747.62    339.03 o 
  -4  -6   9       29.67       69.44     61.25 o 
  -3  -6   9     2532.62     2458.89    185.28 o 
  -2  -6   9      102.12      259.35     57.86 o 
  -1  -6   9      716.61      599.48     75.87 o 
   0  -6   9     4321.96     4495.67    279.66 o 
   1  -6   9      442.50      463.90     68.20 o 
   2  -6   9       15.18       55.87     40.48 o 
   3  -6   9       88.53      110.16     44.87 o 
   4  -6   9      543.43      595.80     94.52 o 
   5  -6   9       12.61       13.97     39.66 o 
   6  -6   9      686.44      718.10    254.66 o 
   7  -6   9        6.50      154.74    159.40 o 
   8  -6   9       21.13      100.70    160.18 o 
   9  -6   9      289.63      327.75    237.94 o 
  10  -6   9        5.55      250.38    289.65 o 
 -11  -5   9       86.96       24.88    148.91 o 
 -10  -5   9        1.17        1.56    120.91 o 
  -9  -5   9      486.76      278.56    103.66 o 
  -8  -5   9       24.05      142.81    109.10 o 
  -7  -5   9     1753.33     1335.67    349.38 o 
  -6  -5   9      114.10      139.98     55.84 o 
  -5  -5   9      173.36      612.49    146.19 o 
  -4  -5   9     3717.64     3840.92    248.17 o 
  -3  -5   9      221.64      272.09    106.87 o 
  -2  -5   9      823.19      817.21     79.98 o 
  -1  -5   9      338.43      280.23     48.70 o 
   0  -5   9     6451.08     7130.07    385.78 o 
   1  -5   9     1025.85      756.46    120.44 o 
   2  -5   9     7352.39     7300.51    445.68 o 
   3  -5   9     1271.57     1265.18    144.69 o 
   4  -5   9      710.79      695.89     99.14 o 
   5  -5   9       96.78      217.55     55.85 o 
   6  -5   9      601.87      456.83    181.95 o 
   7  -5   9       10.44      156.68    152.79 o 
   8  -5   9       14.44      -40.82    103.42 o 
   9  -5   9      151.84      143.08    176.12 o 
  10  -5   9       51.66      187.40    176.51 o 
 -11  -4   9        3.89       13.61    171.85 o 
 -10  -4   9        4.03       12.10     55.70 o 
  -9  -4   9       35.62      134.84    199.64 o 
  -8  -4   9      179.86      144.26     67.61 o 
  -7  -4   9      314.62      324.62     96.43 o 
  -6  -4   9       39.11       61.30     46.51 o 
  -5  -4   9      225.80      233.38     57.34 o 
  -4  -4   9     1280.35     1548.23    131.88 o 
  -3  -4   9     3290.64     3078.47    174.60 o 
  -2  -4   9    15918.31    16338.94    961.93 o 
  -1  -4   9     1035.20     1346.67    142.98 o 
   0  -4   9      394.41      360.30     59.87 o 
   1  -4   9      218.96      253.70     36.39 o 
   2  -4   9     7087.16     6992.09    333.09 o 
   3  -4   9      254.94      250.88     42.75 o 
   4  -4   9       16.82       36.66     44.91 o 
   5  -4   9      875.32      980.59     74.21 o 
   6  -4   9      169.31      260.36     60.70 o 
   7  -4   9      712.68      748.55    137.93 o 
   8  -4   9     1926.81     2262.37    468.88 o 
   9  -4   9       21.08      218.89    217.33 o 
  10  -4   9      144.10      -66.09    201.39 o 
  11  -4   9        1.94      208.39    224.33 o 
 -11  -3   9       60.83       -1.56    173.40 o 
 -10  -3   9      315.55      496.49    281.87 o 
  -9  -3   9       55.24      142.29     83.84 o 
  -8  -3   9       16.60       98.15    102.32 o 
  -7  -3   9      841.10      790.26    107.55 o 
  -6  -3   9      684.69     1445.20    422.56 o 
  -5  -3   9     1011.52     1042.48     98.54 o 
  -4  -3   9      424.81      360.50     51.75 o 
  -3  -3   9      368.91      378.83     48.20 o 
  -2  -3   9     3968.26     3965.70    185.27 o 
  -1  -3   9     5535.32     5320.47    217.09 o 
   0  -3   9      252.22      437.33     70.82 o 
   1  -3   9      283.63      325.58     51.45 o 
   2  -3   9     2234.12     2087.86    109.33 o 
   3  -3   9     1022.63     1161.03     84.03 o 
   4  -3   9     7411.62     7201.99    337.54 o 
   5  -3   9      123.97      200.44     35.86 o 
   6  -3   9     4164.50     3958.63    203.95 o 
   7  -3   9      566.44      705.72    133.56 o 
   8  -3   9      418.66      546.25    256.21 o 
   9  -3   9        5.85      180.01    201.00 o 
  10  -3   9        1.69     -169.12    169.12 o 
  11  -3   9      147.20      219.28    192.84 o 
 -11  -2   9        0.45       68.04    175.34 o 
 -10  -2   9      238.56       79.70    159.79 o 
  -9  -2   9      721.14      977.42    321.53 o 
  -8  -2   9       82.94       41.87     78.96 o 
  -7  -2   9      332.17      426.29    113.55 o 
  -6  -2   9      402.15      445.65     65.21 o 
  -5  -2   9       78.45      125.18     70.01 o 
  -4  -2   9     5761.14     6049.78    574.83 o 
  -3  -2   9     2034.35     2118.53    113.03 o 
  -2  -2   9      212.99      217.70     30.77 o 
  -1  -2   9       50.40       76.08     16.03 o 
   0  -2   9     5511.42     5495.42    235.18 o 
   2  -2   9     2688.02     2857.83    166.83 o 
   3  -2   9       21.69       83.99     39.77 o 
   4  -2   9     2470.95     2688.33    142.19 o 
   5  -2   9     3110.57     3242.98    171.14 o 
   6  -2   9     1887.00     1751.12    159.99 o 
   7  -2   9      317.23      324.85     50.04 o 
   8  -2   9      291.93      200.03     51.00 o 
   9  -2   9       82.37       38.88    154.74 o 
  10  -2   9       37.63      517.87    310.64 o 
  11  -2   9      114.75       69.98    161.35 o 
 -12  -1   9       10.97      -40.05    209.56 o 
 -11  -1   9        2.77       99.92    219.28 o 
 -10  -1   9      253.69      507.76    248.44 o 
  -9  -1   9      226.66      150.46    152.02 o 
  -8  -1   9     2139.79     2254.14    263.35 o 
  -7  -1   9     3621.70     3912.70    281.98 o 
  -6  -1   9      190.86      226.23     92.93 o 
  -5  -1   9     1914.74     2119.66    133.22 o 
  -4  -1   9       82.11       79.97     31.35 o 
  -3  -1   9     9045.61     9267.59    375.94 o 
  -2  -1   9      819.92      815.48     49.44 o 
  -1  -1   9       13.48       40.88     55.40 o 
   0  -1   9     2007.92     2052.16     62.57 o 
   1  -1   9     5747.10     5755.58    196.68 o 
   2  -1   9     4687.44     4957.84    254.50 o 
   3  -1   9     7980.11     8452.16    361.29 o 
   4  -1   9       46.41       98.37     32.13 o 
   5  -1   9      165.38      260.10     43.26 o 
   6  -1   9     2165.48     1932.87    124.39 o 
   7  -1   9      321.19      327.52     59.54 o 
   8  -1   9      310.50      317.99    165.43 o 
   9  -1   9      166.40      238.72     68.18 o 
  10  -1   9      107.24      157.85    183.51 o 
  11  -1   9      104.89      -13.22    125.58 o 
  12  -1   9      204.44      -58.71    191.29 o 
 -12   0   9      143.14      280.32    281.10 o 
 -11   0   9      196.82      462.66    267.88 o 
 -10   0   9       67.16      131.73    195.95 o 
  -9   0   9       92.48      -21.16    101.28 o 
  -8   0   9       72.91       30.58    106.33 o 
  -7   0   9       50.61      286.54    197.12 o 
  -6   0   9     2932.95     3396.51    225.27 o 
  -5   0   9       39.78      110.37     61.85 o 
  -4   0   9      498.26      528.04     48.47 o 
  -3   0   9      549.34      460.13     39.50 o 
  -2   0   9    19514.68    19033.05    967.01 o 
  -1   0   9     2086.46     1676.66     97.48 o 
   0   0   9        3.25      114.52    113.14 o 
   1   0   9     7308.08     8673.78    439.83 o 
   2   0   9     1212.05     1296.42     64.46 o 
   3   0   9       39.74      145.55     57.06 o 
   4   0   9      404.49      356.11     42.01 o 
   5   0   9     1031.02     1029.71     73.36 o 
   6   0   9     5274.63     5208.14    274.46 o 
   7   0   9      742.80      826.26     86.12 o 
   8   0   9      737.86      678.13    123.83 o 
   9   0   9     1715.88     2385.62    498.04 o 
  10   0   9      606.37      624.01    312.59 o 
  11   0   9       32.28     -170.29    170.29 o 
  12   0   9        1.33       27.99    145.80 o 
 -12   1   9       72.32       41.99    149.68 o 
 -11   1   9        0.16      -72.45    105.56 o 
 -10   1   9      217.10      574.24    283.04 o 
  -9   1   9       82.97      290.73    118.56 o 
  -8   1   9      312.67      375.90     72.92 o 
  -7   1   9      484.04      644.49     86.66 o 
  -6   1   9     1409.83     1706.30    123.69 o 
  -5   1   9     5279.44     5249.10    362.95 o 
  -4   1   9     1142.52     1124.85     90.32 o 
  -3   1   9     3359.89     3242.66    140.90 o 
  -2   1   9      103.01      112.38     90.59 o 
  -1   1   9     1054.31     1268.50     54.19 o 
   0   1   9    44694.02    42474.61   1393.78 o 
   1   1   9      231.89      286.29     40.07 o 
   2   1   9       15.68        4.28     27.99 o 
   3   1   9      950.49     1050.67     62.51 o 
   4   1   9      707.85      633.83     47.31 o 
   5   1   9     2918.41     2889.61    157.37 o 
   6   1   9       97.73      113.42     30.22 o 
   7   1   9      733.25      765.79     87.36 o 
   8   1   9      349.00      348.75    182.73 o 
   9   1   9      243.79      381.66     95.03 o 
  10   1   9      326.47      587.46    214.61 o 
  11   1   9       81.98      143.08    180.40 o 
  12   1   9       27.44       89.03    211.89 o 
 -12   2   9       74.08      319.20    271.76 o 
 -11   2   9        3.14      278.76    235.22 o 
 -10   2   9       12.08      146.19    150.85 o 
  -9   2   9        9.35       15.94    123.25 o 
  -8   2   9      130.02      144.54     45.82 o 
  -7   2   9       53.52      105.98     55.39 o 
  -6   2   9     2241.69     2053.99    140.39 o 
  -5   2   9      288.14      360.99     45.90 o 
  -4   2   9      845.07      898.71     99.57 o 
  -3   2   9     9042.67     9087.62    852.42 o 
  -2   2   9      543.71      494.95     39.14 o 
  -1   2   9     1132.90     1257.68     57.93 o 
   0   2   9     1666.31     1878.74     80.02 o 
   1   2   9     2749.77     2404.35    130.75 o 
   2   2   9      403.12      374.51     32.23 o 
   3   2   9      209.73      164.33     30.85 o 
   4   2   9       64.31       42.62     33.80 o 
   5   2   9      782.97      637.75     49.45 o 
   6   2   9     2399.12     2421.00    145.56 o 
   7   2   9     3387.97     3358.56    306.03 o 
   8   2   9       61.15       41.60    104.58 o 
   9   2   9       47.23      178.07    145.80 o 
  10   2   9      412.09      387.62    196.34 o 
  11   2   9       61.26       33.44    166.40 o 
  12   2   9        7.93      -59.49    187.01 o 
 -11   3   9       31.02       74.65    166.79 o 
 -10   3   9      185.19      146.96    173.79 o 
  -9   3   9        8.07       80.10     97.03 o 
  -8   3   9      161.29       43.32    114.11 o 
  -7   3   9     2064.90     2021.01    227.27 o 
  -6   3   9     1271.05     1372.13     91.78 o 
  -5   3   9       33.11      120.00     38.64 o 
  -4   3   9     8440.98     7818.08    324.57 o 
  -3   3   9     2820.17     2936.55    178.06 o 
  -2   3   9     2293.22     2170.10    143.66 o 
  -1   3   9      859.26      758.35     95.26 o 
   0   3   9     1813.38     2021.42     91.37 o 
   1   3   9      766.39      760.96     81.54 o 
   2   3   9     7235.03     6840.49    292.49 o 
   3   3   9     3756.86     3408.14    111.50 o 
   4   3   9     1890.88     1764.84     73.90 o 
   5   3   9      179.69      261.82     57.42 o 
   6   3   9      916.09     1047.10    102.98 o 
   7   3   9      283.69      181.97     86.87 o 
   8   3   9     1043.55      967.72    123.69 o 
   9   3   9      170.59      251.05    125.00 o 
  10   3   9      113.19      353.41    252.33 o 
  11   3   9       30.01      130.24    175.73 o 
 -11   4   9        0.52     -106.23    106.23 o 
 -10   4   9       15.66     -157.07    157.07 o 
  -9   4   9      281.24      155.44    103.30 o 
  -8   4   9      383.22      416.78    168.35 o 
  -7   4   9      255.15      348.36    166.40 o 
  -6   4   9      143.03      167.78     92.76 o 
  -5   4   9     5913.44     5720.87    292.46 o 
  -4   4   9       12.65      111.45     35.19 o 
  -3   4   9     1394.94     1666.73     89.33 o 
  -2   4   9      161.85      424.92     98.56 o 
  -1   4   9     1187.09     1177.47    162.79 o 
   0   4   9     6216.21     6686.82    274.78 o 
   1   4   9      645.58      626.80     42.96 o 
   2   4   9     2509.92     2875.76    147.60 o 
   3   4   9       11.79        3.01      9.92 o 
   4   4   9     1029.55      901.78     98.70 o 
   5   4   9      228.75      288.83     60.22 o 
   6   4   9      645.11      704.15     59.74 o 
   7   4   9     2716.65     2393.99    163.79 o 
   8   4   9      380.59      650.45    236.77 o 
   9   4   9      274.62      331.25    207.61 o 
  10   4   9       63.25       56.43     91.17 o 
  11   4   9       89.97      213.45    209.95 o 
 -11   5   9       68.19       -6.61    187.01 o 
 -10   5   9        9.03      168.74    241.83 o 
  -9   5   9      267.27      451.24    180.20 o 
  -8   5   9      108.37       33.82    152.79 o 
  -7   5   9      145.60      152.41    152.41 o 
  -6   5   9      731.96      495.59    129.26 o 
  -5   5   9      617.34      555.34     39.51 o 
  -4   5   9      204.50      174.59     57.09 o 
  -3   5   9       14.12      131.60     28.88 o 
  -2   5   9     1423.22     1203.36    148.32 o 
  -1   5   9     1429.17     1338.63    109.70 o 
   0   5   9       43.29      107.72     27.40 o 
   1   5   9     5676.26     5698.30    433.22 o 
   2   5   9     1959.11     1942.88    166.60 o 
   3   5   9      535.98      479.47     83.96 o 
   4   5   9     4308.29     4692.16    370.51 o 
   5   5   9        1.43       32.18     48.66 o 
   6   5   9       14.69       99.80    127.52 o 
   7   5   9      249.64      339.77     95.07 o 
   8   5   9      200.76        1.56    132.58 o 
   9   5   9       36.83       61.44     80.81 o 
  10   5   9       52.00      266.71    262.05 o 
  11   5   9       39.48      289.65    309.09 o 
 -10   6   9       42.30      -67.26    193.62 o 
  -9   6   9        4.79      -37.71    135.30 o 
  -8   6   9       47.71       35.77    121.30 o 
  -7   6   9      640.26      706.60    143.52 o 
  -6   6   9       11.07      179.72     76.28 o 
  -5   6   9        8.68       87.58     65.85 o 
  -4   6   9      969.36     1035.03     83.32 o 
  -3   6   9     3880.65     4026.41    220.87 o 
  -2   6   9        4.12       73.94     48.55 o 
  -1   6   9     1211.52     1388.61    101.49 o 
   0   6   9        7.37       70.94     29.39 o 
   1   6   9     1635.76     1767.73    168.87 o 
   2   6   9     1449.23     1226.50     92.80 o 
   3   6   9     1668.91     1705.96    187.73 o 
   4   6   9     2463.69     2403.66    227.67 o 
   5   6   9        2.99      227.05    120.14 o 
   6   6   9        5.67       35.42    109.64 o 
   7   6   9      315.59      653.60    309.48 o 
   8   6   9       76.12      324.90    246.30 o 
   9   6   9       43.74       18.66    107.31 o 
  10   6   9       41.90       19.44    147.35 o 
 -10   7   9       91.70       81.07    111.42 o 
  -9   7   9       60.15       74.65    144.63 o 
  -8   7   9        6.89        3.89    134.13 o 
  -7   7   9      150.83      333.59    174.18 o 
  -6   7   9      591.72      620.87    135.06 o 
  -5   7   9      736.53      554.01    114.11 o 
  -4   7   9       22.36       49.44     55.70 o 
  -3   7   9     1818.06     1822.80    131.18 o 
  -2   7   9      389.92      280.26    215.39 o 
  -1   7   9      121.50      127.98     46.70 o 
   0   7   9      167.46      262.08     52.85 o 
   1   7   9      643.79      696.96     98.30 o 
   2   7   9      766.07      859.20     54.20 o 
   3   7   9      443.50      567.82    307.53 o 
   4   7   9       21.04       68.79    208.39 o 
   6   7   9      890.93      895.36    168.51 o 
   7   7   9       24.67     -134.52    195.56 o 
   8   7   9      280.00      877.50    354.97 o 
   9   7   9      109.88      281.10    229.00 o 
  10   7   9        0.06      -98.36    233.66 o 
  -9   8   9       24.31      297.81    276.04 o 
  -8   8   9        4.51       57.15    140.74 o 
  -7   8   9       43.58       95.25    140.35 o 
  -6   8   9       78.72      171.07    128.30 o 
  -5   8   9       12.60       78.09     87.01 o 
  -4   8   9      641.23      756.26    132.40 o 
  -3   8   9      111.05      103.00     45.88 o 
  -2   8   9      296.07      372.79     97.84 o 
  -1   8   9      654.07      633.88    106.69 o 
   0   8   9       41.49       64.44     80.43 o 
   1   8   9      417.44      370.24     50.44 o 
   2   8   9     1172.59     1176.22    155.14 o 
   3   8   9      467.91      498.36    116.97 o 
   4   8   9       55.24       63.68    118.39 o 
   5   8   9     1094.88     1386.82    309.09 o 
   6   8   9        5.55      -91.37    123.64 o 
   9   8   9       86.70      432.72    346.41 o 
  -8   9   9       48.45      -66.87    181.95 o 
  -7   9   9       31.11      262.05    206.84 o 
  -6   9   9      326.84     -149.30    149.30 o 
  -5   9   9      156.01      177.29    132.19 o 
  -4   9   9      343.45      505.25    133.19 o 
  -3   9   9      736.82      465.71     92.33 o 
  -2   9   9       26.92      211.51     88.52 o 
  -1   9   9     1040.28      947.40    113.36 o 
   0   9   9       16.90      -30.20     51.53 o 
   1   9   9       80.68       73.46     42.52 o 
   2   9   9     1319.97     1220.41    287.71 o 
   3   9   9     1252.61     1596.59    240.11 o 
   4   9   9        1.99       10.11    109.64 o 
   5   9   9      450.51      651.61    256.60 o 
   7   9   9       31.64      111.61    146.77 o 
   8   9   9        1.61      174.18    288.09 o 
  -7  10   9        6.92      -34.60    163.68 o 
  -6  10   9      168.52       62.21    129.86 o 
  -5  10   9       15.94     -136.47    184.68 o 
  -4  10   9       73.19      186.23    162.13 o 
  -3  10   9      465.14      477.11     89.99 o 
  -2  10   9     2219.29     2307.65    267.00 o 
  -1  10   9        7.13      -40.06     73.29 o 
   0  10   9      358.27      517.37    219.67 o 
   1  10   9      623.28      811.02    327.75 o 
   2  10   9       47.34      -67.65    159.02 o 
   3  10   9      409.16      499.83    168.69 o 
   4  10   9       51.43      -53.26    167.96 o 
   5  10   9      392.99      276.04    208.00 o 
   6  10   9       48.89      -34.99    160.18 o 
   7  10   9        1.02      -68.82    154.35 o 
  -5  11   9        4.39      -95.25    144.24 o 
  -4  11   9      263.36      274.49    246.88 o 
  -3  11   9       86.37     -234.44    234.44 o 
  -2  11   9       93.85      124.02    178.84 o 
  -1  11   9       68.81       -9.66     77.57 o 
   1  11   9       12.89       24.88    131.80 o 
   2  11   9      138.83      -25.66    166.40 o 
   3  11   9      225.31      151.63    154.74 o 
   4  11   9       41.04      143.46    233.27 o 
   5  11   9       10.78      330.08    237.55 o 
   6  11   9       27.39      188.56    209.17 o 
  -3  12   9       42.25      140.35    237.94 o 
  -2  12   9        3.61       19.44    213.45 o 
  -1  12   9        0.02      127.91    204.12 o 
   0  12   9      210.38      242.48    123.66 o 
   1  12   9       59.00     -174.18    242.61 o 
   2  12   9      202.77      406.68    315.70 o 
   3  12   9        0.31      213.45    261.66 o 
   4  12   9       30.59      244.55    263.60 o 
  -4 -11  10        0.16     -141.89    141.89 o 
  -3 -11  10        8.44      136.85    208.00 o 
  -2 -11  10      274.73      193.62    187.40 o 
  -1 -11  10       32.85       28.31     89.23 o 
   0 -11  10        5.33     -127.52    192.84 o 
   1 -11  10      237.24      390.73    288.09 o 
   2 -11  10      187.15      506.98    340.58 o 
   3 -11  10       40.46     -128.30    218.89 o 
   4 -11  10      338.10      447.11    253.49 o 
  -6 -10  10        5.60       64.54    192.45 o 
  -5 -10  10        3.94       57.15    134.52 o 
  -4 -10  10        0.86        8.94    136.47 o 
  -3 -10  10      943.14     1409.76    428.45 o 
  -2 -10  10       74.86        9.02     56.88 o 
  -1 -10  10      682.35      827.60    143.52 o 
   0 -10  10       73.09      182.62    104.52 o 
   1 -10  10       13.94      158.23    133.16 o 
   2 -10  10      300.61      295.48    188.95 o 
   3 -10  10       20.64       97.68     98.67 o 
   4 -10  10       87.48      -60.26    137.63 o 
   5 -10  10       55.10       36.16    131.41 o 
   6 -10  10       29.01       83.20    175.34 o 
  -7  -9  10      128.82      591.35    301.31 o 
  -6  -9  10        0.67      137.24    194.40 o 
  -5  -9  10      603.32      602.24    209.17 o 
  -4  -9  10        4.97      142.25     76.96 o 
  -3  -9  10      536.62      501.77    112.97 o 
  -2  -9  10       10.43      113.23     79.33 o 
  -1  -9  10      221.69      281.67    163.29 o 
   0  -9  10      265.27      326.58    203.34 o 
   1  -9  10       16.65       75.43    118.58 o 
   2  -9  10        1.73      152.02    164.46 o 
   3  -9  10      157.58      131.02    158.24 o 
   4  -9  10       18.13      -54.43    136.47 o 
   5  -9  10        6.30      249.22    144.63 o 
   6  -9  10      107.87     -181.57    197.89 o 
   7  -9  10        0.20     -123.64    194.78 o 
  -8  -8  10       82.16       -5.83    159.02 o 
  -7  -8  10      182.57      164.18    156.29 o 
  -6  -8  10      101.39      115.90    133.55 o 
  -5  -8  10        1.11       56.48     56.14 o 
  -4  -8  10        1.45     -114.30    138.80 o 
  -3  -8  10        1.54      207.83     86.85 o 
  -2  -8  10       49.51       78.61     62.18 o 
  -1  -8  10     2006.36     2326.54    199.49 o 
   0  -8  10      140.24       64.10     66.44 o 
   1  -8  10      160.67      220.06    152.79 o 
   2  -8  10       50.87      178.40     84.89 o 
   3  -8  10       33.83      103.18     77.56 o 
   4  -8  10       17.85      156.65     84.17 o 
   5  -8  10      772.79      897.33    237.55 o 
   6  -8  10        2.81      -62.98    159.40 o 
   7  -8  10      132.77      358.85    246.88 o 
   8  -8  10       15.38       55.99    170.68 o 
  -9  -7  10       12.97       11.66    163.29 o 
  -8  -7  10       15.26      -90.98    181.18 o 
  -7  -7  10      278.70      300.02     92.18 o 
  -6  -7  10     1377.85      989.54    328.72 o 
  -5  -7  10       18.23      -31.82     62.21 o 
  -4  -7  10     1836.18     1511.21    276.39 o 
  -3  -7  10        6.42       25.72     59.28 o 
  -2  -7  10       94.99       99.28     50.12 o 
  -1  -7  10      432.08      401.64     71.88 o 
   0  -7  10      634.91      681.52    103.29 o 
   1  -7  10      374.75      671.83    181.18 o 
   2  -7  10      400.09      381.79    114.69 o 
   3  -7  10      770.03      502.23     85.13 o 
   4  -7  10       18.27      -36.94     60.26 o 
   5  -7  10     1421.80     1563.72    363.91 o 
   6  -7  10        5.55     -148.91    151.63 o 
   7  -7  10       14.22       37.71    108.86 o 
   8  -7  10        7.94      125.97    141.91 o 
   9  -7  10       33.11      385.29    276.04 o 
 -10  -6  10        4.71     -148.52    230.16 o 
  -9  -6  10      316.93      609.24    273.71 o 
  -8  -6  10      344.07      445.36    129.08 o 
  -7  -6  10       57.88      -83.86    119.94 o 
  -6  -6  10      700.41      527.20    211.89 o 
  -5  -6  10     3297.65     2475.70    914.44 o 
  -4  -6  10     4235.32     3583.56    277.19 o 
  -3  -6  10      131.59      187.22     59.95 o 
  -2  -6  10     1803.00     1998.41    158.69 o 
  -1  -6  10        2.70      -16.43     40.95 o 
   0  -6  10      144.14       67.15     44.02 o 
   1  -6  10     3039.33     2794.57    301.87 o 
   2  -6  10        0.24      -43.06     43.06 o 
   3  -6  10       11.91      -44.23     44.23 o 
   4  -6  10        3.40      -26.87     74.86 o 
   5  -6  10       62.38      163.28    140.74 o 
   6  -6  10       55.25       54.43    125.97 o 
   7  -6  10     1059.67     1162.49    316.48 o 
   8  -6  10       30.10      179.23    183.51 o 
   9  -6  10       25.13      218.89    214.22 o 
  10  -6  10        0.67       27.60    197.12 o 
 -10  -5  10        0.37       99.53    163.68 o 
  -9  -5  10        7.41      -24.46     61.08 o 
  -8  -5  10        8.45      -33.45     59.46 o 
  -7  -5  10       12.16       -9.17    181.76 o 
  -6  -5  10      853.62     1162.32    148.23 o 
  -5  -5  10      821.43      750.54    122.93 o 
  -4  -5  10      322.64      359.16     64.17 o 
  -3  -5  10       34.94      122.68     51.92 o 
  -2  -5  10      361.07      302.11     53.79 o 
  -1  -5  10      336.50      411.70     58.47 o 
   0  -5  10      632.76      553.60    106.49 o 
   1  -5  10     2066.21     1983.71    131.45 o 
   2  -5  10     2902.75     3022.17    195.08 o 
   3  -5  10     1571.41     1611.25    113.98 o 
   4  -5  10     2075.56     2049.46    187.11 o 
   5  -5  10      540.64      383.23     61.22 o 
   6  -5  10        4.66      -52.88    127.91 o 
   7  -5  10     1208.37     1324.22    325.81 o 
   8  -5  10       68.23       16.33     99.14 o 
   9  -5  10        1.16       54.04    164.46 o 
  10  -5  10        1.16      132.19    163.29 o 
 -11  -4  10      150.68       23.72    175.34 o 
 -10  -4  10       73.41      -79.70    155.52 o 
  -9  -4  10       66.46      -41.34     78.61 o 
  -8  -4  10       54.10      -42.20     83.78 o 
  -7  -4  10      377.32      361.69    110.79 o 
  -6  -4  10       76.96      200.65     71.65 o 
  -5  -4  10      945.98      954.16    108.44 o 
  -4  -4  10      978.80      952.14    131.78 o 
  -3  -4  10      130.57      250.94     77.03 o 
  -2  -4  10     4221.45     4175.42    284.03 o 
  -1  -4  10     1313.20     1217.32     82.26 o 
   0  -4  10    11670.59    10832.98    633.02 o 
   1  -4  10      156.79      206.76     49.62 o 
   2  -4  10     5198.22     4830.91    265.61 o 
   3  -4  10        5.63      208.11     78.69 o 
   4  -4  10      474.01      543.35     82.66 o 
   5  -4  10      845.10      765.75     73.18 o 
   6  -4  10     2948.51     2636.54    215.04 o 
   7  -4  10      739.68     1097.56    293.54 o 
   8  -4  10      115.22       96.42    134.52 o 
   9  -4  10       34.14     -179.23    218.11 o 
  10  -4  10      598.11      732.09    391.12 o 
  11  -4  10        2.32      -29.55    159.40 o 
 -11  -3  10        7.11     -294.70    294.70 o 
 -10  -3  10       94.17      231.72    222.78 o 
  -9  -3  10       79.26      -18.27     99.92 o 
  -8  -3  10      227.77      243.34     91.52 o 
  -7  -3  10      451.06      643.95    147.33 o 
  -6  -3  10     1126.24      962.88    107.29 o 
  -5  -3  10     1039.31      923.27     91.86 o 
  -4  -3  10     3766.32     3787.63    214.89 o 
  -3  -3  10      136.23      280.79     46.15 o 
  -2  -3  10     2261.66     2084.33    111.18 o 
  -1  -3  10      305.52      311.54     32.77 o 
   0  -3  10     1141.36     1107.35     63.50 o 
   1  -3  10     5342.43     4634.94    225.67 o 
   2  -3  10     3954.28     3508.40    168.99 o 
   3  -3  10      383.55      525.07    159.60 o 
   4  -3  10      679.44      622.69     60.52 o 
   5  -3  10       14.98       12.05     82.42 o 
   6  -3  10       13.13        6.09     96.81 o 
   7  -3  10      130.47      164.61     36.19 o 
   8  -3  10      452.32      543.92    212.67 o 
   9  -3  10      919.77      587.85    290.04 o 
  10  -3  10       75.13       84.76    143.08 o 
  11  -3  10        8.92     -143.08    171.85 o 
 -11  -2  10        2.15     -107.70    209.56 o 
 -10  -2  10      170.13      828.51    306.76 o 
  -9  -2  10        0.88       97.85    101.67 o 
  -8  -2  10       93.38      221.90    134.87 o 
  -7  -2  10      240.65      197.54     87.29 o 
  -6  -2  10       43.01      163.58     55.85 o 
  -5  -2  10      186.86      301.25     51.11 o 
  -4  -2  10     7211.82     7820.24    398.60 o 
  -3  -2  10     5851.56     5917.65    266.93 o 
  -2  -2  10      173.27      186.12     24.31 o 
  -1  -2  10    11157.99    11912.81    397.67 o 
   0  -2  10     3491.00     3322.75    115.44 o 
   1  -2  10     1199.91     1091.18    122.94 o 
   2  -2  10     2845.62     3053.77    188.87 o 
   3  -2  10     2620.20     2512.33    134.76 o 
   4  -2  10      138.72      251.61    214.81 o 
   5  -2  10       51.62       57.19     30.32 o 
   6  -2  10      622.51      509.61     64.41 o 
   7  -2  10       15.29       51.22     52.53 o 
   8  -2  10     8132.12     8605.93    517.40 o 
   9  -2  10      144.08     -108.47    181.95 o 
  10  -2  10        1.09      291.59    262.43 o 
  11  -2  10       67.71       96.42    166.01 o 
 -12  -1  10       24.54      377.52    308.70 o 
 -11  -1  10       43.93       -1.56    157.85 o 
 -10  -1  10     1097.34     1110.07    241.10 o 
  -9  -1  10       28.83      164.79     72.99 o 
  -8  -1  10      293.98      325.98     99.61 o 
  -7  -1  10      115.60      173.80    113.53 o 
  -6  -1  10      649.53      641.23     79.90 o 
  -5  -1  10     2966.42     2785.68    179.52 o 
  -4  -1  10      980.15     1129.61     84.57 o 
  -3  -1  10       33.40      224.09     65.01 o 
  -2  -1  10     8279.51     8010.66    367.38 o 
  -1  -1  10     6121.30     5918.30    156.86 o 
   0  -1  10      204.25      417.96    201.98 o 
   1  -1  10     4400.77     4882.62    179.14 o 
   2  -1  10     3132.78     3281.73    201.59 o 
   3  -1  10       12.09      262.35    117.41 o 
   4  -1  10    10744.21    10947.21    508.63 o 
   5  -1  10      935.32     1011.60    119.75 o 
   6  -1  10     2294.88     2113.91    143.44 o 
   7  -1  10       26.48        7.16    112.94 o 
   8  -1  10        8.30       65.64    228.03 o 
   9  -1  10       63.42       23.79     42.24 o 
  10  -1  10      186.66      255.44    203.73 o 
  11  -1  10        0.89      -24.11    171.85 o 
  12  -1  10       19.18     -215.78    248.83 o 
 -12   0  10       10.07      -94.87    206.06 o 
 -11   0  10        2.05      273.32    209.95 o 
 -10   0  10        5.55     -223.94    223.94 o 
  -9   0  10      270.29      241.65    226.47 o 
  -8   0  10       97.52      133.61     89.26 o 
  -7   0  10      947.53     1181.54    234.83 o 
  -6   0  10      843.17      821.48     97.01 o 
  -5   0  10     1317.10     1336.23    100.23 o 
  -4   0  10     5574.30     5650.52    258.50 o 
  -3   0  10    11151.43    10452.61    414.63 o 
  -2   0  10     5476.74     5380.64    269.99 o 
  -1   0  10       12.42       26.66      8.00 o 
   0   0  10    11331.51    12358.50    327.33 o 
   1   0  10     6614.60     6862.78    241.72 o 
   2   0  10       27.09      219.37     36.68 o 
   3   0  10      615.17      563.79     59.03 o 
   4   0  10     1026.31      986.34     72.33 o 
   5   0  10     1138.11     1031.36     78.76 o 
   6   0  10      783.62      781.18     93.29 o 
   7   0  10     3119.75     3307.51    240.38 o 
   8   0  10     1925.96     1577.63    179.31 o 
   9   0  10      126.60      248.81    208.20 o 
  10   0  10       54.78      145.80    200.62 o 
  11   0  10        0.88      178.07    214.61 o 
  12   0  10       45.77      416.78    256.21 o 
 -12   1  10       97.30      -72.32    157.07 o 
 -11   1  10       83.52       33.05    155.91 o 
 -10   1  10      565.70      639.17    297.43 o 
  -9   1  10       24.51      147.74    171.85 o 
  -8   1  10     1048.33     1050.63    122.14 o 
  -7   1  10      864.73     1181.86    125.62 o 
  -6   1  10     2109.98     1883.41    199.15 o 
  -5   1  10      192.68      144.17    136.66 o 
  -4   1  10      394.45      512.33    132.40 o 
  -3   1  10      949.15      910.42     58.21 o 
  -2   1  10    14666.67    14429.25    533.63 o 
  -1   1  10      252.01      495.59     80.76 o 
   0   1  10     8403.96     7754.80    238.66 o 
   1   1  10     1545.67     1767.49    105.24 o 
   2   1  10     5078.41     5268.20    219.12 o 
   3   1  10     7896.09     8149.78    341.88 o 
   4   1  10      823.86      797.93     56.52 o 
   5   1  10     3290.09     3380.56    172.75 o 
   6   1  10      136.96      293.59     77.54 o 
   7   1  10      367.56      372.49     78.60 o 
   8   1  10      520.21      592.23    118.52 o 
   9   1  10      556.16      492.52     95.84 o 
  10   1  10      162.63      231.72    157.46 o 
  12   1  10       36.81       47.43    195.95 o 
 -11   2  10       34.26       71.54    181.95 o 
 -10   2  10      239.81      322.98    144.86 o 
  -9   2  10      139.02      149.87     96.89 o 
  -8   2  10     1723.09     1701.56    141.96 o 
  -7   2  10       29.59       83.78     62.27 o 
  -6   2  10     1972.53     2077.71    189.88 o 
  -5   2  10     1501.81     1288.15    100.97 o 
  -4   2  10      257.70      327.59     41.93 o 
  -3   2  10     5711.82     5582.65    294.78 o 
  -2   2  10     1320.59     1349.46     72.32 o 
  -1   2  10    15619.35    15625.39    576.47 o 
   0   2  10     3485.99     3152.08    182.23 o 
   1   2  10     1602.93     1386.17     85.83 o 
   2   2  10     1032.27     1187.57     90.86 o 
   3   2  10      180.61      253.67     44.85 o 
   4   2  10      681.89      621.10     45.34 o 
   5   2  10      762.80      825.01     67.41 o 
   6   2  10      166.72      209.39     44.48 o 
   7   2  10        5.74     -106.92    115.86 o 
   8   2  10     1026.73     1166.12    153.80 o 
   9   2  10      755.50      908.20    135.71 o 
  10   2  10      264.58      384.90    215.00 o 
  11   2  10       93.41      167.18    165.62 o 
  12   2  10       20.71      190.90    182.73 o 
 -11   3  10      392.81      344.08    238.72 o 
 -10   3  10        3.91       15.94    157.46 o 
  -9   3  10     1186.10     1407.60    226.97 o 
  -8   3  10        4.51      150.53     90.98 o 
  -7   3  10      105.28       71.82     40.20 o 
  -6   3  10       39.64        4.32     26.60 o 
  -5   3  10        1.31       65.13     29.21 o 
  -4   3  10     1780.46     1731.36     98.07 o 
  -3   3  10        0.15       74.45     66.76 o 
  -2   3  10     1898.69     1667.76    187.53 o 
  -1   3  10      267.06      403.58     43.71 o 
   0   3  10     4701.43     4557.47    180.45 o 
   1   3  10      350.79      230.52     22.88 o 
   2   3  10     8229.93     8885.75    323.11 o 
   3   3  10     1573.08     1724.92     71.42 o 
   4   3  10      720.14      819.24    115.86 o 
   5   3  10      173.49      172.07     25.55 o 
   6   3  10       15.11       35.50     26.46 o 
   7   3  10     1574.27     1563.60    132.60 o 
   8   3  10      519.98      566.83     82.52 o 
   9   3  10      214.65      141.13    183.51 o 
  10   3  10       49.78      -85.92    182.34 o 
  11   3  10      162.71      824.24    281.48 o 
 -11   4  10       12.11      119.75    198.67 o 
 -10   4  10       21.91       10.18     79.91 o 
  -9   4  10      105.74      -38.66     74.45 o 
  -8   4  10       13.09      171.07    159.79 o 
  -7   4  10     1683.48     1842.48    367.80 o 
  -6   4  10     3000.54     2694.33    231.94 o 
  -5   4  10       82.15       86.54     24.37 o 
  -4   4  10      570.80      572.29     92.47 o 
  -3   4  10     3932.39     3901.99    181.50 o 
  -2   4  10     4102.70     3845.70    235.61 o 
   0   4  10     7942.35     8470.27    349.06 o 
   1   4  10     1256.27     1294.34    171.72 o 
   2   4  10       75.89       42.40     32.25 o 
   3   4  10      874.40      791.25     30.72 o 
   4   4  10      650.34      579.08     28.00 o 
   5   4  10     4020.81     3825.23    153.90 o 
   6   4  10      337.75      314.09     79.62 o 
   7   4  10      279.38      324.66     48.25 o 
   8   4  10       23.98       58.32    153.18 o 
   9   4  10      357.62      402.79    216.17 o 
  10   4  10        3.25     -131.02    158.24 o 
  11   4  10        2.95       -7.39    120.91 o 
 -11   5  10      147.58      -99.92    199.45 o 
 -10   5  10       12.07      256.99    281.87 o 
  -9   5  10       51.28       21.38    130.63 o 
  -7   5  10      190.91      178.46    155.52 o 
  -6   5  10     1912.73     1778.54    215.64 o 
  -5   5  10      750.22      718.27     61.08 o 
  -4   5  10     4118.44     4209.81    212.13 o 
  -3   5  10       49.47       82.11     57.99 o 
  -2   5  10     2529.15     2661.68    300.73 o 
  -1   5  10      608.60      495.97     53.59 o 
   0   5  10       28.64       22.86     28.88 o 
   1   5  10       72.13       63.30     21.85 o 
   2   5  10       22.79       34.95     77.56 o 
   3   5  10       15.05       16.81     39.86 o 
   4   5  10     2863.40     3115.84    269.52 o 
   5   5  10       75.44      126.56     67.90 o 
   6   5  10     2227.80     2486.40    281.51 o 
   7   5  10        3.28      636.06    232.89 o 
   8   5  10       87.41     -195.56    199.45 o 
   9   5  10      241.29      513.59    232.89 o 
  10   5  10       28.91     -108.47    222.00 o 
  11   5  10       73.78     -154.35    237.94 o 
 -10   6  10       24.61     -139.19    174.18 o 
  -9   6  10       11.67       38.49    129.47 o 
  -8   6  10       69.43      330.07    179.43 o 
  -7   6  10     1784.70     1688.60    248.92 o 
  -6   6  10      340.28      484.67    126.02 o 
  -5   6  10      542.77      618.80    135.89 o 
  -4   6  10      507.43      636.44     57.71 o 
  -3   6  10      486.34      620.58     85.61 o 
  -2   6  10      200.79      262.09     61.98 o 
  -1   6  10     1911.57     2015.40    176.75 o 
   0   6  10      167.50      243.55     41.64 o 
   1   6  10       31.20       93.58     46.40 o 
   2   6  10     4283.15     3130.94    413.01 o 
   3   6  10      251.49      434.79     89.72 o 
   4   6  10      545.32      495.35    157.65 o 
   5   6  10     3037.10     3272.07    451.78 o 
   6   6  10       15.08     -158.63    162.13 o 
   7   6  10       26.07        3.84    162.90 o 
   8   6  10      257.63      519.04    220.44 o 
   9   6  10       14.25       12.05    159.79 o 
  10   6  10       98.56      -10.89    137.63 o 
 -10   7  10       40.66      -65.93    149.30 o 
  -9   7  10        1.20      -71.15    172.62 o 
  -8   7  10       56.81      -31.31    132.38 o 
  -7   7  10      156.21      195.82    112.23 o 
  -6   7  10       11.93      -55.01     78.46 o 
  -5   7  10      526.27      553.64    165.24 o 
  -4   7  10      605.97      531.79    160.63 o 
  -3   7  10       61.48      166.14     62.71 o 
  -2   7  10      353.03      337.48     84.72 o 
  -1   7  10      155.53      281.11     56.45 o 
   0   7  10     4217.11     4587.88    252.76 o 
   1   7  10     3424.25     3151.64    208.87 o 
   2   7  10      188.44      283.81    125.39 o 
   3   7  10     1416.96     1706.98    191.26 o 
   4   7  10      171.50      204.73     88.04 o 
   5   7  10      603.86      692.57    130.71 o 
   6   7  10      795.33      883.33    278.76 o 
   7   7  10      334.42      356.48    142.10 o 
   8   7  10       59.01      174.96    193.23 o 
   9   7  10       25.80      201.39    193.23 o 
  10   7  10       55.71      159.02    211.89 o 
  -9   8  10       14.10      113.92    173.40 o 
  -8   8  10       28.76       35.77    162.90 o 
  -7   8  10       68.73       -8.16    104.97 o 
  -6   8  10      275.24      479.77    189.34 o 
  -5   8  10      506.43      460.37    122.86 o 
  -4   8  10      220.28      234.46     79.35 o 
  -3   8  10      508.62      425.59     89.77 o 
  -2   8  10      129.16      338.10     59.48 o 
  -1   8  10     2097.28     2198.51    241.85 o 
   0   8  10       61.44      113.86     93.82 o 
   1   8  10     3381.06     3211.33    230.40 o 
   2   8  10        0.67       -3.15     53.17 o 
   3   8  10      443.55      433.99    111.29 o 
   4   8  10       53.92       11.16     63.89 o 
   5   8  10      322.52      158.05     98.59 o 
   6   8  10      740.84      727.82    267.49 o 
   7   8  10       77.89      183.51    173.40 o 
   8   8  10        1.01       64.93    168.74 o 
   9   8  10       19.52      -31.10    165.24 o 
  -8   9  10       34.26     -179.62    179.62 o 
  -7   9  10       43.59        2.33    108.47 o 
  -6   9  10       91.51      565.69    201.39 o 
  -5   9  10      120.01      452.55    192.84 o 
  -4   9  10        7.76     -111.19    126.75 o 
  -3   9  10      836.67      793.38    101.27 o 
  -2   9  10       33.91      198.25     58.89 o 
  -1   9  10      289.29      451.99    125.59 o 
   0   9  10      186.09      364.44    105.33 o 
   1   9  10       32.72      126.95    121.29 o 
   2   9  10      325.27      573.86    202.95 o 
   3   9  10     1001.72      940.92    208.78 o 
   4   9  10      173.75      453.72    209.17 o 
   5   9  10       54.01      227.02    109.05 o 
   6   9  10       43.93      -99.14    169.90 o 
   7   9  10      393.24      150.65    202.17 o 
   8   9  10       47.72      -12.83    209.95 o 
  -7  10  10        0.87       37.32    144.63 o 
  -6  10  10       69.83       60.65    129.08 o 
  -5  10  10       40.95      113.25     99.41 o 
  -4  10  10       79.38      277.21    226.28 o 
  -3  10  10        4.86       67.28     50.78 o 
  -2  10  10      136.65      265.77    119.72 o 
  -1  10  10      317.78      370.03    129.33 o 
   0  10  10       32.59        6.53     66.05 o 
   1  10  10      221.01      206.84    164.85 o 
   2  10  10       28.63      150.85    139.19 o 
   3  10  10      727.53      991.81    311.81 o 
   4  10  10       61.70       43.93    162.51 o 
   5  10  10       38.26      174.18    176.90 o 
   6  10  10       29.61       60.26    171.46 o 
   7  10  10       13.99       18.27    134.91 o 
  -5  11  10        8.41     -189.34    229.39 o 
  -4  11  10      190.36        6.61    127.91 o 
  -3  11  10      104.32      -31.88    144.63 o 
  -2  11  10       16.54       77.37    164.46 o 
  -1  11  10       40.34      167.79     98.17 o 
   0  11  10       48.48       -1.94    122.86 o 
   1  11  10      271.94      385.73    295.68 o 
   2  11  10      179.03      827.35    368.96 o 
   3  11  10      225.00     -127.13    157.07 o 
   4  11  10       24.26      230.55    245.72 o 
   5  11  10       16.17       43.93    159.79 o 
   6  11  10       15.75      -21.38    136.08 o 
  -3  12  10      101.68       25.89    111.97 o 
  -2  12  10       17.35      258.55    250.38 o 
  -1  12  10       33.17       34.99    167.96 o 
   0  12  10       55.87      120.53    188.17 o 
   1  12  10       30.62       32.27    177.29 o 
   2  12  10      176.49      311.03    296.65 o 
   4  12  10       51.90      250.77    210.72 o 
  -4 -11  11       42.10      464.99    295.09 o 
  -3 -11  11        8.42     -108.08    152.41 o 
  -2 -11  11       82.77      141.68    123.92 o 
  -1 -11  11       34.84       91.34     86.34 o 
   0 -11  11       46.85       39.52     96.97 o 
   1 -11  11        1.38       78.92    199.45 o 
   2 -11  11       10.31      149.30    192.84 o 
   3 -11  11        0.38      -25.66    144.24 o 
  -6 -10  11        0.81       44.29    179.62 o 
  -5 -10  11       10.07      105.75    142.30 o 
  -4 -10  11      221.13      339.55    221.03 o 
  -3 -10  11       72.62      274.79     86.87 o 
  -2 -10  11       54.72       59.48     87.42 o 
  -1 -10  11      186.27      199.76     91.71 o 
   0 -10  11        8.12     -128.30    133.36 o 
   1 -10  11       87.93       14.21     61.83 o 
   2 -10  11      226.25      271.31    123.89 o 
   3 -10  11      183.54      535.37    227.83 o 
   4 -10  11      136.49      325.03    241.05 o 
   5 -10  11       59.75       54.04    138.80 o 
  -7  -9  11        8.02       14.00    164.07 o 
  -6  -9  11        7.60      235.61    207.23 o 
  -5  -9  11      694.51      854.56    286.15 o 
  -4  -9  11      339.63      181.53    108.08 o 
  -3  -9  11      244.94      264.01    102.37 o 
  -2  -9  11        0.33      101.87     84.43 o 
  -1  -9  11        3.23       57.54    115.08 o 
   0  -9  11      197.00       27.99    106.14 o 
   1  -9  11      231.93      436.61    222.78 o 
   2  -9  11      190.37      547.03    242.22 o 
   3  -9  11       42.90      188.08    232.50 o 
   4  -9  11      266.24      333.58    208.00 o 
   5  -9  11        4.83       85.15    150.07 o 
   6  -9  11      370.67      488.32    259.32 o 
   7  -9  11       91.74      233.27    191.67 o 
  -8  -8  11       32.09      424.17    284.60 o 
  -7  -8  11        0.17       30.71    132.58 o 
  -6  -8  11       30.48      -31.73     67.88 o 
  -5  -8  11       26.30       -7.70     61.37 o 
  -4  -8  11        9.21      164.53     77.86 o 
  -3  -8  11       84.79      208.74     91.19 o 
  -2  -8  11       58.97      -10.35    112.17 o 
  -1  -8  11       43.83      114.17     95.06 o 
   0  -8  11      869.78      637.70    138.06 o 
   1  -8  11      182.24      230.72     74.57 o 
   2  -8  11      312.03      352.82    113.14 o 
   3  -8  11        7.52       88.53    134.13 o 
   4  -8  11       16.10       -5.21     47.35 o 
   5  -8  11       17.55       92.53    120.14 o 
   6  -8  11        4.46      236.77    189.34 o 
   7  -8  11       30.34      -12.44    145.02 o 
   8  -8  11       57.32       83.98    162.90 o 
  -9  -7  11       68.49       77.76    188.17 o 
  -8  -7  11        9.85      -48.71    122.47 o 
  -7  -7  11      138.31      209.24     84.06 o 
  -6  -7  11      151.08      591.74    261.66 o 
  -5  -7  11       98.11      115.30     82.23 o 
  -4  -7  11        2.91        5.17     45.39 o 
  -3  -7  11     1722.37     1570.70    206.00 o 
  -2  -7  11      845.85      875.71    122.15 o 
  -1  -7  11      179.30      258.23     78.64 o 
   0  -7  11      694.63      722.75    130.19 o 
   1  -7  11        2.21       69.98     97.59 o 
   2  -7  11      264.24      334.85     88.52 o 
   3  -7  11     2479.59     2649.87    255.37 o 
   4  -7  11       48.10       65.64     95.84 o 
   5  -7  11      200.35      395.01    193.23 o 
   6  -7  11       90.35      273.32    135.30 o 
   7  -7  11       12.20      215.00    155.13 o 
   9  -7  11       15.46      479.77    319.20 o 
 -10  -6  11       51.92       56.30    112.72 o 
  -9  -6  11       18.05     -134.91    166.79 o 
  -8  -6  11       30.25      194.40    195.95 o 
  -7  -6  11        0.63      -72.61     72.61 o 
  -6  -6  11       73.07      298.10     90.81 o 
  -5  -6  11      212.40      402.49    127.68 o 
  -4  -6  11      520.75      597.86     91.07 o 
  -3  -6  11      170.32      225.60     86.62 o 
  -2  -6  11       35.06       57.25     88.26 o 
  -1  -6  11     1287.73     1272.34    122.39 o 
   0  -6  11      475.91      442.61     90.28 o 
   1  -6  11      280.79      332.15    106.33 o 
   2  -6  11      491.36      516.34    183.31 o 
   3  -6  11      343.26      319.47    100.50 o 
   4  -6  11      236.62      387.86     77.56 o 
   5  -6  11       73.94       35.06     43.92 o 
   6  -6  11       75.88     -129.08    132.58 o 
   7  -6  11      167.93       53.26    114.30 o 
   8  -6  11        1.06      444.00    236.00 o 
   9  -6  11      257.17      316.48    229.00 o 
  10  -6  11        2.64       53.26    223.55 o 
 -10  -5  11        4.30       63.55    200.23 o 
  -9  -5  11       12.34      -42.32     66.99 o 
  -8  -5  11      322.47      462.37    179.73 o 
  -7  -5  11       25.56      139.71     90.70 o 
  -6  -5  11      105.87      160.24    113.74 o 
  -5  -5  11      358.44      405.55    110.85 o 
  -4  -5  11     1367.69     1392.44    132.45 o 
  -3  -5  11        2.11      157.41    102.26 o 
  -2  -5  11      421.98      408.39     62.88 o 
  -1  -5  11       49.90      130.43     92.24 o 
   0  -5  11     1649.95      902.99    746.67 o 
   1  -5  11      169.22      129.06     57.83 o 
   2  -5  11     2960.03     3120.06    236.87 o 
   3  -5  11      431.09      440.91     66.34 o 
   4  -5  11       44.45       -5.47     45.92 o 
   5  -5  11      185.14      316.36    141.52 o 
   6  -5  11      606.52      332.03    158.24 o 
   7  -5  11     1124.11     1083.17    310.64 o 
   8  -5  11        1.44       37.71    115.86 o 
   9  -5  11      316.13      854.56    334.36 o 
  10  -5  11        2.01      -48.21    134.91 o 
 -11  -4  11       62.77       12.44    170.68 o 
 -10  -4  11       40.37      -58.32    132.19 o 
  -9  -4  11        1.61       81.66     89.47 o 
  -8  -4  11      273.03      476.33    100.51 o 
  -7  -4  11       62.30      144.70     73.65 o 
  -6  -4  11      533.86      446.91     86.68 o 
  -5  -4  11      374.96      424.21     73.39 o 
  -4  -4  11     2436.54     2726.20    231.39 o 
  -3  -4  11     4419.76     3952.73    229.35 o 
  -2  -4  11    14618.85    14774.58    823.90 o 
  -1  -4  11      125.08      113.46     31.73 o 
   0  -4  11     2988.35     3281.92    178.66 o 
   1  -4  11      107.55      142.05     53.70 o 
   2  -4  11     1031.21     1016.62     80.53 o 
   3  -4  11      266.81      288.51     48.69 o 
   4  -4  11       46.41      106.82     44.79 o 
   5  -4  11     1625.13     1663.09    236.00 o 
   6  -4  11        1.61       45.64     34.94 o 
   7  -4  11     2617.97     2575.74    459.94 o 
   8  -4  11       80.56      142.30    155.52 o 
   9  -4  11       67.76      153.57    209.95 o 
  10  -4  11      359.05       29.55    192.45 o 
  11  -4  11        3.08       87.48    196.34 o 
 -11  -3  11      426.92      319.79    183.39 o 
 -10  -3  11       55.15      242.22    222.78 o 
  -9  -3  11      254.65      610.01    259.71 o 
  -8  -3  11     2835.85     2820.68    476.66 o 
  -7  -3  11      175.98      263.59     82.96 o 
  -6  -3  11     1339.06     1223.31    116.63 o 
  -5  -3  11      310.36      320.24     65.72 o 
  -4  -3  11      343.21      271.75     51.72 o 
  -3  -3  11      486.57      745.90     97.00 o 
  -2  -3  11     3789.38     4068.80    187.65 o 
  -1  -3  11      638.49      586.90     45.96 o 
   0  -3  11      753.02     1041.92     79.72 o 
   1  -3  11      141.09      148.44    125.19 o 
   2  -3  11       10.29      183.07     62.60 o 
   3  -3  11     2398.61     2615.24    190.01 o 
   4  -3  11    11436.73    10927.86    551.12 o 
   5  -3  11     1819.00     1730.75    142.50 o 
   6  -3  11     1229.58     1089.57    181.57 o 
   7  -3  11      233.96      250.18     91.75 o 
   8  -3  11       31.07     -109.25    126.36 o 
   9  -3  11      105.55      190.12    209.56 o 
  10  -3  11      119.09     -108.86    145.02 o 
  11  -3  11       20.42       38.10    141.52 o 
 -10  -2  11        5.49     -141.13    207.23 o 
  -9  -2  11        0.84      -35.15     84.37 o 
  -8  -2  11      322.86      379.85     88.57 o 
  -7  -2  11     1108.64     1119.35    171.27 o 
  -6  -2  11      944.68     1057.99    125.07 o 
  -5  -2  11      188.52      205.27     54.32 o 
  -4  -2  11     4445.26     4693.33    267.44 o 
  -3  -2  11     1751.67     1798.64    102.21 o 
  -2  -2  11       31.85       22.92     18.69 o 
  -1  -2  11       12.01       59.37     42.91 o 
   0  -2  11     3418.66     3662.26    123.10 o 
   1  -2  11      472.14      727.93     56.79 o 
   2  -2  11      431.59      373.66     96.61 o 
   3  -2  11      258.19      249.97     40.14 o 
   4  -2  11    10822.37    11731.60    696.41 o 
   5  -2  11     2252.68     2286.78    146.91 o 
   6  -2  11     1335.99     1221.47     94.81 o 
   7  -2  11        5.11      -31.93     31.93 o 
   8  -2  11       88.49      109.14     48.47 o 
  10  -2  11       89.26       38.10    179.62 o 
  11  -2  11       63.47      -27.60    173.40 o 
 -11  -1  11      188.57      309.87    216.17 o 
 -10  -1  11      309.03      401.23    229.78 o 
  -9  -1  11       50.85      -22.73    109.44 o 
  -8  -1  11     1181.16     1288.45    330.08 o 
  -7  -1  11     1317.61     1576.65    162.98 o 
  -6  -1  11       64.06       44.88     53.85 o 
  -5  -1  11     1010.00     1020.49    102.58 o 
  -4  -1  11     1974.77     2162.03    126.97 o 
  -3  -1  11       86.20       67.32     27.26 o 
  -2  -1  11     1636.84     1845.90     79.62 o 
  -1  -1  11     6258.17     5933.41    317.98 o 
   0  -1  11    39011.48    35205.39    821.66 o 
   1  -1  11      420.25      753.58    201.08 o 
   2  -1  11     4254.06     4504.87    263.64 o 
   3  -1  11     5907.29     5607.87    268.61 o 
   4  -1  11       16.60       31.41     33.70 o 
   5  -1  11      492.56      571.72    104.20 o 
   6  -1  11     1089.12     1004.10    102.88 o 
   7  -1  11       47.86       26.64     49.16 o 
   8  -1  11       32.15      184.51    162.62 o 
   9  -1  11       27.40       14.65     62.98 o 
  10  -1  11      332.28      860.39    319.20 o 
  11  -1  11       10.71     -143.08    204.89 o 
 -10   0  11        2.84     -180.01    205.28 o 
  -9   0  11       34.83      404.73    180.40 o 
  -8   0  11      791.35      841.84    110.29 o 
  -7   0  11      148.52      179.32     58.00 o 
  -6   0  11     6582.24     6832.83    400.25 o 
  -5   0  11      706.51      880.12     84.54 o 
  -4   0  11     1046.78     1051.87     83.97 o 
  -3   0  11     6567.85     6598.93    277.81 o 
  -2   0  11       56.78      131.16     27.73 o 
  -1   0  11    12526.12    13220.68    507.18 o 
   0   0  11      639.18      689.06     36.31 o 
   1   0  11    13406.09    13083.92    476.76 o 
   2   0  11     6462.37     6817.31    355.18 o 
   3   0  11     2562.46     2520.17    128.19 o 
   4   0  11     1344.82     1361.49     94.60 o 
   5   0  11    12442.63    12826.70    634.35 o 
   6   0  11     3788.97     3425.77    246.06 o 
   7   0  11      185.59      189.29     68.62 o 
   8   0  11       14.41      108.53    172.43 o 
   9   0  11      670.68      725.10    243.77 o 
  10   0  11      555.91      532.25    311.42 o 
  11   0  11       21.14      -83.59    181.95 o 
  12   0  11       34.87     -150.07    185.06 o 
 -11   1  11        0.58      -19.73    112.17 o 
 -10   1  11       26.98       55.60    161.74 o 
  -9   1  11        9.35      -10.50     59.91 o 
  -8   1  11       10.21      -92.92    115.47 o 
  -7   1  11      589.85      427.78     78.87 o 
  -6   1  11      414.27      281.94     84.42 o 
  -5   1  11        9.57       58.42     60.51 o 
  -4   1  11      543.71      541.64     55.93 o 
  -3   1  11     2625.37     2446.01    114.85 o 
  -2   1  11       55.74       91.53     20.27 o 
  -1   1  11    16563.22    16501.28    579.26 o 
   0   1  11     5634.17     5286.03    416.31 o 
   1   1  11     8495.02     8316.31    417.71 o 
   2   1  11      614.35      652.81     67.09 o 
   3   1  11      654.99      667.48     51.31 o 
   4   1  11      846.14      900.66     67.56 o 
   5   1  11     4746.91     4520.68    318.83 o 
   6   1  11        2.53       46.18     51.85 o 
   7   1  11      766.32      848.93    215.20 o 
   8   1  11     4832.18     4353.68    620.51 o 
   9   1  11      548.80      472.77    178.84 o 
  10   1  11      506.04      588.24    228.61 o 
  11   1  11      305.09      756.20    308.31 o 
  12   1  11        1.86     -188.17    262.05 o 
 -11   2  11        3.30      -54.04    139.19 o 
 -10   2  11      124.18      -73.09    161.74 o 
  -9   2  11      166.75      222.84    120.14 o 
  -8   2  11      342.53      355.47    145.86 o 
  -7   2  11       27.41      133.49     78.14 o 
  -6   2  11      151.99      174.77     48.55 o 
  -5   2  11     1212.23     1254.19     93.60 o 
  -4   2  11     3917.29     4020.33    278.16 o 
  -3   2  11     3798.00     3830.19    177.57 o 
  -2   2  11      501.05      401.71     49.19 o 
  -1   2  11     3620.36     4144.26    163.43 o 
   0   2  11     5225.63     5177.54    189.51 o 
   1   2  11     5832.89     6029.33    232.94 o 
   2   2  11     5699.15     5361.02    214.48 o 
   3   2  11       27.99       -7.20     22.04 o 
   4   2  11    17539.88    18313.78    805.28 o 
   5   2  11     6285.10     6279.02    354.00 o 
   6   2  11      486.90      360.46     50.83 o 
   7   2  11     1301.10     1255.79    279.93 o 
   8   2  11      194.89      170.34     83.01 o 
   9   2  11       13.28      -66.69     66.69 o 
  10   2  11       26.45      125.13    111.39 o 
  11   2  11       21.19     -151.24    162.13 o 
 -11   3  11       51.43      201.48    150.77 o 
 -10   3  11       11.93       82.64    101.64 o 
  -9   3  11       71.51      -39.47     78.83 o 
  -8   3  11        8.84       26.16     68.83 o 
  -7   3  11     1423.82     1023.24    247.85 o 
  -6   3  11      213.46      313.68     94.68 o 
  -5   3  11       61.96       21.53     27.92 o 
  -4   3  11    10514.80     9890.77    460.44 o 
  -3   3  11       40.79        4.15     69.79 o 
  -2   3  11      901.18      946.10    108.28 o 
  -1   3  11     5407.31     5607.32    242.76 o 
   0   3  11     3049.87     3072.12    137.05 o 
   1   3  11     6364.82     5839.47    291.64 o 
   2   3  11     5736.33     5999.35    337.03 o 
   3   3  11      143.90      222.92     25.65 o 
   4   3  11     2414.29     2193.08     96.00 o 
   5   3  11     1446.07     1205.00    161.16 o 
   6   3  11       13.52       42.59     50.53 o 
   7   3  11     1318.76     1336.02    127.49 o 
   8   3  11     1267.15     1334.26    128.65 o 
   9   3  11       28.32      310.64    230.94 o 
  10   3  11       40.24      360.02    247.66 o 
  11   3  11       73.19      178.84    188.56 o 
 -11   4  11        1.43     -131.80    209.95 o 
 -10   4  11        2.54     -212.28    212.28 o 
  -9   4  11      325.67       86.31    146.96 o 
  -8   4  11      882.81      671.05    251.16 o 
  -7   4  11      542.60      743.32    136.20 o 
  -6   4  11        4.39      -25.65     54.80 o 
  -5   4  11     3885.52     4122.26    219.42 o 
  -4   4  11      702.21      667.72     98.73 o 
  -3   4  11      458.55      491.01     45.66 o 
  -2   4  11     8333.48     8467.23    471.63 o 
  -1   4  11        2.01       26.91     24.42 o 
   0   4  11     3407.36     3592.13    162.24 o 
   1   4  11      432.70      421.38     34.32 o 
   2   4  11     3270.12     3430.14    297.06 o 
   3   4  11     2169.39     1859.00     71.38 o 
   4   4  11     3039.88     2449.50    172.53 o 
   5   4  11      302.86      379.71     44.48 o 
   6   4  11     1624.04     1604.80     98.87 o 
   7   4  11      290.53      171.30     38.29 o 
   8   4  11       32.29     -154.35    154.35 o 
   9   4  11      284.42      489.10    235.22 o 
  10   4  11        1.49      -40.43    142.30 o 
  11   4  11       60.13       71.54    165.62 o 
 -11   5  11      112.14      516.70    324.64 o 
 -10   5  11       61.52       36.16    158.63 o 
  -9   5  11       97.03      219.28    165.24 o 
  -8   5  11       10.72      179.62    178.07 o 
  -7   5  11      146.50      234.83    167.57 o 
  -6   5  11       16.43       35.85     56.71 o 
  -5   5  11      662.69      563.23     47.65 o 
  -4   5  11       24.18       34.43     26.11 o 
  -3   5  11      461.99      411.12     45.08 o 
  -2   5  11     2682.28     2431.99    231.82 o 
  -1   5  11     5728.22     6991.98    342.55 o 
   0   5  11       27.86       60.66     26.76 o 
   1   5  11     5304.82     4840.39    203.06 o 
   2   5  11     2271.12     1923.01    155.41 o 
   3   5  11       19.82        8.12     70.95 o 
   4   5  11     2207.05     2236.72    285.18 o 
   5   5  11        1.71      -82.42     82.42 o 
   6   5  11      365.15      572.62    123.19 o 
   7   5  11       21.88      -57.93    121.69 o 
   8   5  11       38.54       53.96    202.56 o 
   9   5  11      593.53      695.94    289.26 o 
  10   5  11        1.63      -45.49    202.95 o 
  11   5  11        1.28      652.39    409.79 o 
 -10   6  11       50.60     -149.30    221.22 o 
  -9   6  11       62.73       92.53     99.95 o 
  -8   6  11       56.01      133.83     90.62 o 
  -7   6  11      219.10      246.31    105.44 o 
  -6   6  11      179.17      132.61     85.10 o 
  -5   6  11      453.50      398.30     95.25 o 
  -4   6  11       11.62      161.09    101.20 o 
  -3   6  11     2853.95     2769.99    169.98 o 
  -2   6  11      745.30      774.52     71.97 o 
  -1   6  11     4128.13     4301.72    247.06 o 
   0   6  11     4118.23     4649.01    254.74 o 
   1   6  11      954.72      973.39     69.20 o 
   2   6  11     1977.90     2687.02    995.11 o 
   3   6  11     2175.33     2194.02    220.41 o 
   4   6  11     1726.10     1966.12    343.69 o 
   5   6  11       78.17      503.10    188.56 o 
   6   6  11      213.02      351.47    212.67 o 
   7   6  11       32.56      342.91    242.61 o 
   8   6  11      175.96      449.32    145.73 o 
   9   6  11        0.39     -265.54    265.54 o 
  10   6  11       88.91      104.20    185.84 o 
  -9   7  11        4.95      115.31    154.16 o 
  -8   7  11      157.21       18.77     96.61 o 
  -7   7  11      184.41      278.94    117.38 o 
  -6   7  11       20.47      -73.87    106.92 o 
  -5   7  11     1009.95     1002.30    221.61 o 
  -4   7  11        4.81      -10.02     36.86 o 
  -3   7  11     2970.04     2770.98    189.95 o 
  -2   7  11      759.12     1087.42    104.28 o 
  -1   7  11     1151.16     1148.97    106.18 o 
   0   7  11       69.41       77.00     67.81 o 
   1   7  11     1172.31     1101.13    167.17 o 
   2   7  11     1598.85     1973.52    209.80 o 
   3   7  11      872.71      889.61    144.02 o 
   4   7  11      745.95      800.80    162.90 o 
   5   7  11       98.32      140.35    105.75 o 
   6   7  11     1452.11     1403.92    300.92 o 
   7   7  11      365.36      479.38    271.38 o 
   8   7  11      451.68      348.36    234.05 o 
   9   7  11       14.87      373.63    225.11 o 
  10   7  11       21.51      135.30    213.06 o 
  -9   8  11       64.06      -61.04    206.06 o 
  -8   8  11       20.86       57.15    145.02 o 
  -7   8  11      444.61      420.14    208.98 o 
  -6   8  11       37.06       76.20    127.52 o 
  -5   8  11        5.81       11.26    126.75 o 
  -4   8  11        7.83       26.05     34.04 o 
  -3   8  11     1080.41     1281.11    146.89 o 
  -2   8  11       21.84      183.60    161.40 o 
  -1   8  11     4176.10     4076.75    283.64 o 
   0   8  11     1156.08     1165.80    178.19 o 
   1   8  11     2019.55     2215.10    293.74 o 
   2   8  11      114.39      233.08     97.71 o 
   3   8  11     2939.78     2797.21    320.89 o 
   4   8  11      401.54      502.74    123.00 o 
   5   8  11      637.65      621.80    149.83 o 
   6   8  11       72.96       19.27    127.91 o 
   7   8  11       59.69       58.32    145.41 o 
   8   8  11        1.27     -216.17    230.94 o 
   9   8  11       28.20      297.43    238.72 o 
  -8   9  11        7.19      -48.87    196.34 o 
  -7   9  11        0.80       77.09    105.93 o 
  -6   9  11      187.98     -129.86    176.51 o 
  -5   9  11       55.71       92.53    121.69 o 
  -4   9  11     1444.60     1664.80    374.41 o 
  -3   9  11       60.83      153.41     86.73 o 
  -2   9  11       16.22       44.36     76.93 o 
  -1   9  11       39.98      148.57     78.47 o 
   0   9  11       58.80      119.07     48.12 o 
   1   9  11       55.46       75.62     69.59 o 
   2   9  11      411.31      113.14    145.41 o 
   3   9  11      360.66      575.02    209.17 o 
   4   9  11        2.72       32.68     71.87 o 
   5   9  11      854.54      765.92    269.43 o 
   6   9  11        9.53       41.21    122.47 o 
   7   9  11       20.44      100.70    164.85 o 
   8   9  11       55.24     -263.60    316.86 o 
  -7  10  11        9.59       31.83    118.49 o 
  -6  10  11       78.78      -26.05    120.91 o 
  -5  10  11        4.42      103.01    107.84 o 
  -4  10  11      597.43      545.82    151.07 o 
  -3  10  11      404.80      352.96    147.79 o 
  -2  10  11       47.88      -32.88    107.70 o 
  -1  10  11       17.78       79.08    113.49 o 
   0  10  11        7.90       66.52     41.30 o 
   1  10  11     2568.57     2290.37    460.33 o 
   2  10  11        1.34      -42.38     94.09 o 
   3  10  11      511.68      681.16    248.44 o 
   4  10  11      101.68      345.25    233.27 o 
   5  10  11      173.04      386.85    279.15 o 
   6  10  11       44.59     -150.85    211.89 o 
   7  10  11       25.96       64.54    157.46 o 
  -5  11  11       65.26      109.64    154.74 o 
  -4  11  11       20.66      317.25    272.54 o 
  -3  11  11       32.79      156.87    183.70 o 
  -2  11  11      278.68      839.79    425.34 o 
  -1  11  11       24.49      123.60     69.86 o 
   0  11  11       42.73       64.93    158.24 o 
   1  11  11      422.70      328.93    376.16 o 
   2  11  11       69.36     -154.35    169.51 o 
   3  11  11       10.93      245.72    184.68 o 
   4  11  11       30.79      292.76    264.38 o 
   5  11  11        3.34      -40.43    153.96 o 
   6  11  11      127.70      263.60    209.56 o 
  -3  12  11        1.34      -13.61    160.57 o 
  -2  12  11      238.32      342.52    274.10 o 
  -1  12  11       32.47      -95.64    239.50 o 
   0  12  11      242.38       71.54    175.34 o 
   1  12  11       60.64      124.80    183.12 o 
   2  12  11       10.90       12.44    137.63 o 
   3  12  11       37.25       27.99    141.91 o 
   4  12  11       28.22      -96.81    163.68 o 
  -3 -11  12      212.54      284.09    164.40 o 
  -2 -11  12       70.06       99.14    131.15 o 
  -1 -11  12        5.96       39.48     87.63 o 
   0 -11  12      110.52       39.97     86.19 o 
   1 -11  12      122.33      388.01    286.15 o 
   2 -11  12       28.59      310.26    265.16 o 
   3 -11  12       49.73      366.63    278.37 o 
  -6 -10  12       52.87      312.98    257.77 o 
  -5 -10  12       79.26      315.57    128.08 o 
  -4 -10  12      106.95      445.94    257.77 o 
  -3 -10  12      275.43      405.54    112.80 o 
  -2 -10  12       30.16      119.39    102.25 o 
  -1 -10  12       38.99      -50.89     64.72 o 
   0 -10  12      239.40      232.62     92.73 o 
   1 -10  12        2.66       43.93    160.18 o 
   2 -10  12      235.85       62.21    133.36 o 
   3 -10  12       35.71       18.27    142.69 o 
   4 -10  12        0.18      327.36    241.05 o 
   5 -10  12        9.29      139.19    194.01 o 
  -7  -9  12      242.96      152.69    123.16 o 
  -6  -9  12      142.29      -11.84     78.86 o 
  -5  -9  12       86.45      276.63    167.57 o 
  -4  -9  12       12.00      152.22     78.82 o 
  -3  -9  12       10.62      -42.27     73.05 o 
  -2  -9  12       34.61       64.76     63.43 o 
  -1  -9  12       39.85      257.38    159.79 o 
   0  -9  12      173.46      309.92    136.08 o 
   1  -9  12      102.86      -11.66    101.86 o 
   2  -9  12       17.33       41.60    131.80 o 
   3  -9  12      386.45      400.90    120.48 o 
   4  -9  12      120.77       21.38    105.36 o 
   5  -9  12       52.55      402.01    225.50 o 
   6  -9  12       12.70      283.04    178.84 o 
   7  -9  12        3.06      208.78    183.12 o 
  -8  -8  12       22.90      -74.91    157.07 o 
  -7  -8  12      116.48      241.44    213.84 o 
  -6  -8  12       80.72      231.33    167.96 o 
  -5  -8  12      420.64      365.29    118.39 o 
  -4  -8  12       62.24      119.27     83.20 o 
  -3  -8  12      203.28      114.99    188.56 o 
  -2  -8  12     1523.88     1497.94    213.06 o 
  -1  -8  12      974.34     1145.68    135.98 o 
   0  -8  12      126.71       70.50     79.82 o 
   1  -8  12       59.74       70.88     89.42 o 
   2  -8  12      225.67      380.11    110.76 o 
   3  -8  12       54.59       77.23     76.92 o 
   4  -8  12      189.21      165.85     74.17 o 
   5  -8  12      480.23      893.83    278.37 o 
   6  -8  12       21.16      134.91    176.51 o 
   7  -8  12        6.42        3.50    112.75 o 
   8  -8  12       13.66      106.14    194.40 o 
  -9  -7  12       84.91      -11.63    105.24 o 
  -8  -7  12        2.10     -195.56    204.50 o 
  -7  -7  12      168.81      447.89    236.77 o 
  -6  -7  12       51.33      156.48    143.10 o 
  -5  -7  12       97.19       -0.09    111.00 o 
  -4  -7  12        0.64       -5.35     42.10 o 
  -3  -7  12       69.14       55.43     70.35 o 
  -2  -7  12        5.65       14.16     53.33 o 
  -1  -7  12      356.91      561.03    139.96 o 
   0  -7  12      570.60      445.33    105.84 o 
   1  -7  12     1310.72     1490.74    172.35 o 
   2  -7  12       36.11      -17.93    114.11 o 
   3  -7  12       64.34      193.41     95.25 o 
   4  -7  12      616.81      611.54    111.76 o 
   5  -7  12      218.12      346.80    180.01 o 
   6  -7  12      337.26      561.41    193.23 o 
   7  -7  12       64.07       52.10    118.19 o 
   8  -7  12      105.66      287.71    191.67 o 
   9  -7  12       39.36      106.92    202.56 o 
 -10  -6  12       53.71       32.66    181.18 o 
  -9  -6  12        2.17       31.88    133.36 o 
  -8  -6  12        8.03      231.76    222.19 o 
  -7  -6  12      155.33      257.41    108.97 o 
  -6  -6  12       18.96       21.67     58.42 o 
  -5  -6  12      686.54     1008.34    305.02 o 
  -4  -6  12       12.94      -37.97     44.79 o 
  -3  -6  12     1752.29     1584.90    151.35 o 
  -2  -6  12     1540.60     1763.96    187.60 o 
  -1  -6  12      587.08      642.55    102.74 o 
   0  -6  12      671.88      631.57     96.53 o 
   1  -6  12     2630.84     2566.62    207.84 o 
   2  -6  12       73.76      206.92     71.04 o 
   3  -6  12      195.50      243.27     74.36 o 
   4  -6  12      109.52      190.06     70.90 o 
   5  -6  12        8.07      -42.59     74.26 o 
   6  -6  12      256.65      234.44    168.35 o 
   7  -6  12      595.66      942.43    263.60 o 
   8  -6  12       73.81      204.12    234.05 o 
   9  -6  12        7.81      -23.33    143.85 o 
 -10  -5  12        5.01       45.70     77.30 o 
  -9  -5  12      222.55      203.52    107.61 o 
  -8  -5  12      493.45      445.06    144.17 o 
  -7  -5  12        7.54      -25.08     71.35 o 
  -6  -5  12     1456.01     1760.51    178.10 o 
  -5  -5  12     1558.33     1142.64    133.47 o 
  -4  -5  12       16.84      -30.62     49.62 o 
  -3  -5  12       38.99       95.28     60.20 o 
  -2  -5  12      120.98      108.79     71.28 o 
  -1  -5  12      714.15      945.15     89.55 o 
   0  -5  12     2808.15     2963.43    244.02 o 
   1  -5  12      265.38      161.74    103.03 o 
   2  -5  12        4.56      204.31     96.23 o 
   3  -5  12      619.93      609.56     83.86 o 
   4  -5  12      406.69      470.97     76.74 o 
   5  -5  12     1754.52     1702.53    202.95 o 
   6  -5  12       68.44       95.62    101.47 o 
   7  -5  12       57.18      158.63    145.80 o 
   8  -5  12        6.41       58.32    120.14 o 
   9  -5  12      224.11      316.48    234.83 o 
  10  -5  12       58.26      348.36    211.50 o 
 -11  -4  12       33.19     -138.80    212.28 o 
 -10  -4  12       28.30      186.23    165.62 o 
  -9  -4  12      354.18      286.10    104.73 o 
  -8  -4  12       80.46       94.31     90.61 o 
  -7  -4  12      137.90      337.13     83.20 o 
  -6  -4  12      559.62      811.52    111.77 o 
  -5  -4  12     2636.63     2871.47    223.94 o 
  -4  -4  12     4510.11     5183.95    333.57 o 
  -3  -4  12        6.95      -38.66     38.66 o 
  -2  -4  12       77.86       66.72    104.20 o 
  -1  -4  12      960.69     1104.66    156.54 o 
   0  -4  12     7411.49     7598.43    378.22 o 
   1  -4  12      114.77      257.41     39.15 o 
   2  -4  12        9.52        2.36     27.59 o 
   3  -4  12     1772.40     1983.79    140.42 o 
   4  -4  12      141.49      286.59     73.32 o 
   5  -4  12        4.69        2.61     77.56 o 
   6  -4  12      856.14      765.66     87.04 o 
   7  -4  12       44.70       59.10    113.92 o 
   8  -4  12      128.96     -135.69    143.08 o 
   9  -4  12       13.50     -159.02    209.17 o 
  10  -4  12      231.66      252.71    269.82 o 
  11  -4  12       15.39     -239.88    239.88 o 
 -11  -3  12        1.44       39.66    201.78 o 
 -10  -3  12       48.76      281.48    249.60 o 
  -9  -3  12      705.35      581.63    257.77 o 
  -8  -3  12     1026.67     1141.88    311.81 o 
  -7  -3  12      356.21      392.43     87.34 o 
  -6  -3  12       97.34      186.75     65.07 o 
  -5  -3  12      647.14      826.76    105.61 o 
  -4  -3  12     2726.23     2721.43    173.84 o 
  -3  -3  12      240.23      234.38     41.14 o 
  -2  -3  12       74.13       15.68     41.12 o 
  -1  -3  12      303.70      321.98     42.17 o 
   0  -3  12     3173.46     2894.04    128.26 o 
   1  -3  12       19.03       29.38     23.58 o 
   2  -3  12    14929.18    14553.57    880.47 o 
   3  -3  12      200.76      259.40     47.71 o 
   4  -3  12      208.39      144.75     52.00 o 
   5  -3  12       55.19       88.62     36.79 o 
   6  -3  12       95.81      131.98    116.44 o 
   7  -3  12       85.84       97.18     63.04 o 
   8  -3  12       31.19      194.78    153.57 o 
   9  -3  12      188.44      620.12    309.09 o 
  10  -3  12       14.31     -167.18    167.18 o 
  11  -3  12       55.51       -3.50    122.08 o 
 -11  -2  12       68.51       19.44    173.40 o 
 -10  -2  12        6.68     -217.72    217.72 o 
  -9  -2  12      659.84      718.02    131.29 o 
  -8  -2  12      797.59     1044.53    203.38 o 
  -7  -2  12      407.08      381.30    100.69 o 
  -6  -2  12      865.89      829.12     94.74 o 
  -5  -2  12      198.03      181.44     65.03 o 
  -4  -2  12     7714.71     7932.23    404.30 o 
  -3  -2  12      369.40      259.28     37.01 o 
  -2  -2  12     7885.09     7548.30    287.53 o 
  -1  -2  12      608.44      562.03     47.06 o 
   0  -2  12      256.14      214.53     38.93 o 
   1  -2  12      367.45      627.36     64.39 o 
   2  -2  12     2714.41     2391.17    177.53 o 
   3  -2  12     2716.05     2583.11    147.26 o 
   4  -2  12     2917.80     3128.13    224.54 o 
   5  -2  12      599.70      716.20    101.36 o 
   6  -2  12      104.96      152.15     65.90 o 
   7  -2  12        1.18       32.48     41.94 o 
   8  -2  12      344.59      423.51     82.43 o 
   9  -2  12       77.41      -69.98    150.46 o 
  10  -2  12       85.02      428.84    295.87 o 
  11  -2  12       13.36      174.18    232.50 o 
 -11  -1  12       21.67      297.43    220.83 o 
 -10  -1  12      174.15      270.99    234.83 o 
  -9  -1  12        6.19       25.06     55.88 o 
  -8  -1  12      683.16      838.23    280.32 o 
  -7  -1  12       75.60       56.46     55.68 o 
  -6  -1  12     1321.00     1246.87    340.19 o 
  -5  -1  12      919.24      772.97     88.08 o 
  -4  -1  12      175.11      176.12     50.13 o 
  -3  -1  12     4025.01     3874.38    185.31 o 
  -2  -1  12     5573.31     5879.06    204.93 o 
  -1  -1  12    12714.59    13840.90   1159.38 o 
   0  -1  12    13914.87    11345.97    451.46 o 
   1  -1  12    12774.45    13669.21    512.42 o 
   2  -1  12     1128.67     1055.74    129.44 o 
   4  -1  12     3234.70     3590.13    243.48 o 
   5  -1  12      768.27      678.81     90.09 o 
   6  -1  12      437.97      539.07    116.05 o 
   7  -1  12     1417.96     1334.96    230.75 o 
   8  -1  12      701.91      723.70    115.87 o 
   9  -1  12      101.54       36.62     54.48 o 
  10  -1  12     1069.64     1597.15    440.11 o 
  11  -1  12       77.49      197.12    230.94 o 
 -11   0  12        0.72      111.97    194.78 o 
 -10   0  12       16.60      -54.04    148.13 o 
  -9   0  12       67.67      183.02     91.35 o 
  -8   0  12      589.40      651.04    230.36 o 
  -7   0  12        5.36       75.72     57.37 o 
  -6   0  12     1182.34     1177.32    122.27 o 
  -5   0  12      495.56      506.64     70.11 o 
  -4   0  12     5579.86     5500.99    264.55 o 
  -3   0  12    11519.80    11143.35    464.01 o 
  -2   0  12      187.59      217.81     23.66 o 
  -1   0  12    13112.71    12765.15    341.56 o 
   0   0  12       35.26       35.62      8.59 o 
   1   0  12      382.64      530.39    119.24 o 
   2   0  12      148.80      195.94     78.92 o 
   3   0  12     1706.40     1898.91    102.85 o 
   4   0  12    14650.01    15518.99    748.71 o 
   5   0  12     1491.67     1485.96    115.89 o 
   6   0  12     1528.85     1503.65    122.02 o 
   7   0  12     3759.30     3504.68    231.41 o 
   8   0  12      258.53      347.24     68.82 o 
   9   0  12       13.63      103.42    149.68 o 
  11   0  12       75.87      250.77    232.50 o 
 -11   1  12      151.14      193.23    214.61 o 
 -10   1  12       49.77       -4.82     80.65 o 
  -9   1  12       97.94      171.53     73.00 o 
  -8   1  12      359.25      390.03    230.55 o 
  -7   1  12      654.06      836.29    176.12 o 
  -6   1  12      205.61      161.71     71.93 o 
  -5   1  12     2488.61     2658.44    167.56 o 
  -4   1  12      724.75      636.38     61.52 o 
  -3   1  12      133.33      172.33     36.95 o 
  -2   1  12    10026.00    10271.95    406.48 o 
  -1   1  12     4881.18     5043.82    185.62 o 
   0   1  12     2118.13     1892.93     81.77 o 
   1   1  12      169.36      240.43    157.11 o 
   2   1  12     1741.81     2039.20    185.66 o 
   3   1  12    30467.83    32513.01   1515.80 o 
   4   1  12     2015.82     2180.27    118.50 o 
   5   1  12     2552.14     2596.98    148.70 o 
   6   1  12      284.08      277.32     62.43 o 
   7   1  12      142.21      111.58    100.31 o 
   8   1  12      612.57      622.84    197.89 o 
   9   1  12      305.30      466.16    187.40 o 
  10   1  12      304.39      504.26    217.72 o 
  11   1  12      171.77      365.85    233.66 o 
 -11   2  12      116.55      -34.04    174.57 o 
 -10   2  12       32.52       32.27    155.91 o 
  -9   2  12        2.86       22.94    140.74 o 
  -8   2  12      840.06      747.07    108.91 o 
  -7   2  12     1000.12      981.55    105.17 o 
  -6   2  12     3927.95     3976.47    258.26 o 
  -5   2  12     1248.85     1251.35     96.04 o 
  -4   2  12      506.43      657.11    118.97 o 
  -3   2  12     2622.89     2341.97    151.87 o 
  -2   2  12      116.60       99.19     28.52 o 
  -1   2  12     5326.85     5549.51    275.87 o 
   0   2  12     1668.25     2004.80    121.96 o 
   1   2  12     7025.09     6970.76    280.83 o 
   2   2  12      193.57      162.27     30.27 o 
   3   2  12      734.18      828.03     62.40 o 
   4   2  12     4397.81     4148.95    196.80 o 
   5   2  12     6300.26     5411.39   1230.91 o 
   6   2  12      556.98      324.98    170.10 o 
   7   2  12       47.36      101.15     63.32 o 
   8   2  12        9.88      -12.83    100.31 o 
   9   2  12      550.25      685.99    146.96 o 
  10   2  12       73.53       98.75    145.41 o 
  11   2  12      204.45      317.64    204.50 o 
 -11   3  12       31.00     -158.24    211.89 o 
  -9   3  12      135.98      152.62    106.14 o 
  -8   3  12      891.36     1239.60    201.16 o 
  -7   3  12       30.01       12.83     73.87 o 
  -6   3  12       15.45       35.23     60.21 o 
  -5   3  12      444.65      439.33     71.94 o 
  -4   3  12      915.34      930.22     76.29 o 
  -3   3  12     1402.74     1636.63    138.01 o 
  -2   3  12      385.72      490.55     50.09 o 
  -1   3  12     7432.53     8050.13    349.44 o 
   0   3  12     8009.58     8031.08    327.19 o 
   1   3  12     1107.44      965.96     71.43 o 
   2   3  12     5721.49     5672.49    322.75 o 
   3   3  12      738.19      854.84     53.18 o 
   4   3  12     1218.34     1210.82    124.14 o 
   5   3  12     2454.50     2180.80    255.82 o 
   6   3  12      101.07      123.14    162.90 o 
   7   3  12       11.89      -28.92     40.82 o 
   8   3  12      414.13      344.35    133.94 o 
   9   3  12      525.69      553.37     90.69 o 
  10   3  12        0.63       24.49    159.79 o 
  11   3  12      319.81      472.77    251.16 o 
 -11   4  12      172.75      365.46    277.21 o 
 -10   4  12      222.69      -53.65    195.17 o 
  -9   4  12       10.58      -92.87     92.87 o 
  -8   4  12      197.71      401.23    190.12 o 
  -7   4  12     2081.17     2512.00    275.44 o 
  -6   4  12      535.27      456.56     60.00 o 
  -5   4  12      223.92      253.00     41.84 o 
  -4   4  12      168.24      115.98     82.81 o 
  -3   4  12     6573.36     7103.64    446.82 o 
  -2   4  12      613.56      570.58     60.38 o 
  -1   4  12       96.82      378.71     78.89 o 
   0   4  12     3635.84     3456.75    182.64 o 
   1   4  12     2777.71     2590.27    116.36 o 
   2   4  12     1855.55     2005.32    202.60 o 
   3   4  12      157.96      146.89     24.38 o 
   4   4  12      541.98      583.65     59.46 o 
   5   4  12     5215.07     4380.87    320.74 o 
   6   4  12       40.89       65.78     25.87 o 
   7   4  12      255.01      339.37    136.85 o 
   8   4  12      324.31      580.85    229.39 o 
   9   4  12      167.44       -2.99    141.71 o 
  10   4  12       47.33     -207.23    207.23 o 
  11   4  12        8.05     -180.79    194.40 o 
 -10   5  12       80.43      -52.49    161.74 o 
  -9   5  12      134.84       73.87    139.96 o 
  -8   5  12        0.81       14.90     64.04 o 
  -7   5  12      100.63       80.87    129.86 o 
  -6   5  12      496.98      673.14    128.53 o 
  -5   5  12      520.44      556.04     61.76 o 
  -4   5  12     1587.98     1308.92    101.31 o 
  -3   5  12     2296.23     2333.98    141.71 o 
  -2   5  12      133.85      293.61     80.38 o 
  -1   5  12     6592.79     7226.89    370.48 o 
   0   5  12     4774.82     4649.97    240.57 o 
   1   5  12      779.07      717.87     70.78 o 
   2   5  12       84.28       60.90     22.78 o 
   3   5  12       24.70       68.17     35.38 o 
   4   5  12     1739.93     1572.33    225.50 o 
   5   5  12       28.26      -80.87     83.20 o 
   6   5  12     1602.17     1629.65    216.74 o 
   7   5  12     1412.79     1332.39    387.24 o 
   8   5  12       52.62     -209.56    209.56 o 
   9   5  12      181.66      475.88    251.94 o 
  10   5  12        8.82     -188.56    233.66 o 
  11   5  12       16.08      333.19    330.47 o 
 -10   6  12        7.93       54.12    111.78 o 
  -9   6  12        2.04      -78.75     96.24 o 
  -8   6  12       35.42      -43.54    111.19 o 
  -7   6  12      149.33      171.12     94.24 o 
  -6   6  12      222.97     -103.42    132.97 o 
  -5   6  12     1260.24     1134.88    109.69 o 
  -4   6  12      849.65      873.22     75.05 o 
  -3   6  12     3969.42     3886.81    226.53 o 
  -2   6  12       79.52      138.91     80.62 o 
  -1   6  12     1074.21      977.65    100.22 o 
   0   6  12      626.51      777.19     98.07 o 
   1   6  12     2888.54     2805.68    147.23 o 
   2   6  12     1442.95     1121.05    177.10 o 
   3   6  12      162.46      204.85     69.69 o 
   4   6  12      453.67      586.69    159.02 o 
   5   6  12      542.92      570.75    196.73 o 
   6   6  12       31.24       73.87    118.19 o 
   7   6  12       26.18     -102.25    183.90 o 
   8   6  12       14.47      200.66    270.99 o 
  10   6  12        0.32       69.98    155.91 o 
  -9   7  12       13.32       -1.17    111.58 o 
  -8   7  12        4.10     -224.72    224.72 o 
  -7   7  12      496.09      410.95    194.01 o 
  -6   7  12      291.11      201.36     89.85 o 
  -5   7  12     6401.53     6083.71    586.90 o 
  -4   7  12       67.39       54.20     44.86 o 
  -3   7  12      552.44      623.36     76.07 o 
  -2   7  12       26.52       81.65     62.96 o 
  -1   7  12      207.87      316.20     78.23 o 
   0   7  12     2754.35     3187.38    204.81 o 
   1   7  12      630.90      585.25     58.66 o 
   2   7  12        1.96      131.48     76.16 o 
   3   7  12       45.24       85.47     64.33 o 
   4   7  12     1354.11     1357.23    207.81 o 
   5   7  12       48.50      157.46    111.58 o 
   6   7  12        9.85     -118.58    118.58 o 
   7   7  12     1390.55     1353.38    410.56 o 
   8   7  12        0.62     -216.56    216.56 o 
   9   7  12       37.93      -56.76    147.74 o 
  10   7  12      134.19      -84.76    188.56 o 
  -9   8  12      215.70      101.44    114.30 o 
  -8   8  12       11.30      -95.54    100.85 o 
  -7   8  12       34.48       76.02     90.97 o 
  -6   8  12      179.41       93.31    121.69 o 
  -5   8  12      289.87      660.76    158.03 o 
  -4   8  12       30.22       74.92     42.40 o 
  -3   8  12       95.99       64.36     44.57 o 
  -2   8  12      208.95      428.86     90.36 o 
  -1   8  12      129.54      152.04    133.25 o 
   0   8  12      910.53      883.33     87.93 o 
   1   8  12      916.48      728.68     74.65 o 
   2   8  12      250.66      307.19     99.14 o 
   3   8  12      439.63      519.42    184.29 o 
   4   8  12       81.45      240.41    146.96 o 
   5   8  12      108.37      338.64    152.02 o 
   6   8  12       16.38      -20.07     69.81 o 
   7   8  12       14.85      114.30    160.96 o 
   8   8  12       47.20      132.97    250.38 o 
   9   8  12        0.04      147.35    204.12 o 
  -8   9  12        1.61      -73.87    157.46 o 
  -7   9  12      190.64       65.71    134.13 o 
  -6   9  12        4.50       50.98     86.04 o 
  -5   9  12        1.09      348.36    206.84 o 
  -4   9  12       55.47        4.28     85.53 o 
  -3   9  12     1627.63     1649.17    266.69 o 
  -2   9  12      152.80      317.12    134.33 o 
  -1   9  12     1176.71     1507.08    209.18 o 
   0   9  12     1468.05     1509.27    228.92 o 
   1   9  12       25.13      -50.47     64.59 o 
   2   9  12      470.36      429.61    182.73 o 
   3   9  12      492.82      886.25    331.06 o 
   4   9  12      101.48      154.35    165.24 o 
   5   9  12       73.20      304.03    220.06 o 
   6   9  12       26.31       17.11    111.19 o 
   7   9  12      110.87      131.41    223.17 o 
   8   9  12      216.25      -90.59    251.16 o 
  -7  10  12       50.15      155.52    169.51 o 
  -6  10  12       35.51     -101.86    141.52 o 
  -5  10  12      114.99      -15.69     80.03 o 
  -4  10  12      406.11      583.86    170.00 o 
  -3  10  12        9.15      -85.15    152.79 o 
  -2  10  12      143.42     -126.36    195.95 o 
  -1  10  12      591.54      747.67    215.63 o 
   0  10  12      279.43      315.80    124.06 o 
   1  10  12      270.51      269.00    109.89 o 
   2  10  12      427.49      555.29    181.37 o 
   3  10  12        7.81      -37.54     74.92 o 
   4  10  12        0.23      305.20    195.56 o 
   5  10  12        0.70      236.00    222.39 o 
   6  10  12       33.07      272.54    191.67 o 
   7  10  12       19.95      248.83    205.28 o 
  -5  11  12        8.46       14.39    160.96 o 
  -4  11  12      104.56       72.32    162.90 o 
  -3  11  12      244.74       12.44    130.63 o 
  -2  11  12        1.12       58.32    176.51 o 
  -1  11  12       75.44       48.76     94.28 o 
   0  11  12      243.38       50.24    114.30 o 
   1  11  12      303.24      593.30    234.05 o 
   2  11  12      252.16      209.17    176.90 o 
   3  11  12        5.30       -0.83     90.03 o 
   4  11  12        2.92     -125.19    165.62 o 
   5  11  12      209.40      -33.05    157.07 o 
   6  11  12        7.13       40.05    147.74 o 
  -3  12  12        5.64     -308.31    314.53 o 
  -2  12  12      330.02      249.22    320.75 o 
  -1  12  12       48.68       53.27     82.45 o 
   0  12  12       77.90     -129.86    230.94 o 
   1  12  12        8.79     -124.02    169.12 o 
   2  12  12       69.01      125.97    192.45 o 
   3  12  12      273.70      386.46    249.60 o 
  -3 -11  13        0.51      150.17    157.59 o 
  -2 -11  13        2.54       38.10    158.63 o 
  -1 -11  13       16.60      -91.05     96.81 o 
   0 -11  13       12.35       53.45    123.25 o 
   1 -11  13       25.81      325.42    265.54 o 
   2 -11  13      367.21      386.07    238.33 o 
  -5 -10  13      301.31      203.34    159.79 o 
  -4 -10  13      195.27      137.24    173.01 o 
  -3 -10  13      101.10      -25.80     79.11 o 
  -2 -10  13       40.54        5.38    104.20 o 
  -1 -10  13       67.64      226.34    117.12 o 
   0 -10  13      237.50      316.65    108.45 o 
   1 -10  13      141.96      280.26    135.07 o 
   2 -10  13       57.42      -31.88    153.96 o 
   3 -10  13       62.64      -35.38    134.52 o 
   4 -10  13        0.50      111.19    152.02 o 
   5 -10  13       15.75      351.86    242.22 o 
  -7  -9  13        0.23       99.14    192.84 o 
  -6  -9  13       59.12      -50.93    159.02 o 
  -5  -9  13       80.07       82.31     93.17 o 
  -4  -9  13      602.78      189.61    242.61 o 
  -3  -9  13       79.78       78.58     73.75 o 
  -2  -9  13      465.93      559.37    122.12 o 
  -1  -9  13      175.47      222.86    184.87 o 
   0  -9  13        0.73       97.50     77.44 o 
   1  -9  13      602.86      977.81    326.58 o 
   2  -9  13        0.12      -75.43    139.58 o 
   3  -9  13        1.62      -22.55    120.91 o 
   4  -9  13      292.79      131.02    150.07 o 
   5  -9  13       32.02       85.92    125.19 o 
   6  -9  13      139.59      -25.27    115.47 o 
  -8  -8  13        2.60        9.33    149.68 o 
  -7  -8  13       12.91      174.57    191.67 o 
  -6  -8  13       24.16       80.04    244.55 o 
  -5  -8  13       26.94       22.16     71.65 o 
  -4  -8  13      100.36       36.06     87.87 o 
  -3  -8  13      227.91      367.37    115.27 o 
  -2  -8  13       22.21      115.99     95.25 o 
  -1  -8  13       10.12      187.05    163.95 o 
   0  -8  13       36.91       93.60     85.96 o 
   1  -8  13      940.15      891.70    124.51 o 
   2  -8  13      378.22      316.67    117.69 o 
   3  -8  13      273.51      383.08    166.01 o 
   4  -8  13       12.29      142.42    131.22 o 
   5  -8  13       86.56       64.93    135.30 o 
   6  -8  13      161.29      325.81    192.45 o 
   7  -8  13      154.32      -14.77    121.69 o 
   8  -8  13       73.03     -195.17    215.39 o 
  -9  -7  13       33.79      -65.58    131.22 o 
  -8  -7  13       12.32       26.44    144.63 o 
  -7  -7  13       30.30       -5.90     61.60 o 
  -6  -7  13      183.67      235.95     72.65 o 
  -5  -7  13      338.35      283.48    158.24 o 
  -4  -7  13       51.26      -19.33     45.27 o 
  -3  -7  13        9.30       49.23     71.08 o 
  -2  -7  13      382.77      460.75    108.14 o 
  -1  -7  13       26.05      103.96     67.81 o 
   0  -7  13        7.46      280.79    220.25 o 
   1  -7  13       66.60       20.40     73.68 o 
   2  -7  13       40.49       51.82     55.84 o 
   3  -7  13     1436.66     1815.32    211.65 o 
   4  -7  13       43.91       64.97     64.82 o 
   5  -7  13     1058.99     1058.52    147.59 o 
   6  -7  13       70.83      214.22    134.52 o 
   7  -7  13       25.28       41.21    143.08 o 
   8  -7  13       96.09      217.72    216.56 o 
   9  -7  13       49.25      341.36    231.72 o 
 -10  -6  13       41.58       66.87    185.45 o 
  -9  -6  13      275.49      190.51    218.50 o 
  -8  -6  13       32.60      -30.52     92.67 o 
  -7  -6  13      226.60      328.83    155.13 o 
  -6  -6  13      108.47       -6.20     63.60 o 
  -5  -6  13        2.54      -51.45     51.45 o 
  -4  -6  13     2117.49     2383.43    236.92 o 
  -3  -6  13     1754.38     1425.03    199.84 o 
  -2  -6  13        1.19      -24.47     78.27 o 
  -1  -6  13     1478.51     1331.50    156.33 o 
   0  -6  13      261.27      368.63     86.98 o 
   1  -6  13     3043.31     3414.10    285.83 o 
   2  -6  13      259.40      190.37     96.03 o 
   3  -6  13      821.12      979.88    155.13 o 
   4  -6  13       20.36       49.60    152.60 o 
   5  -6  13      202.36      335.07    125.58 o 
   6  -6  13       45.14      -15.94     87.09 o 
   7  -6  13      123.04       27.99    140.35 o 
   8  -6  13       26.08      180.79    227.44 o 
   9  -6  13        3.15      383.74    315.70 o 
 -10  -5  13       11.76       -1.87     81.84 o 
  -9  -5  13      196.99      216.97    123.18 o 
  -8  -5  13     1160.23     1315.41    221.15 o 
  -7  -5  13       75.94       70.57     83.50 o 
  -6  -5  13       99.62       34.66     74.41 o 
  -5  -5  13       18.53       58.37     67.15 o 
  -4  -5  13       81.21       99.90     49.46 o 
  -3  -5  13      474.97      510.94     66.60 o 
  -2  -5  13      501.25      425.11     64.83 o 
  -1  -5  13     2119.22     2374.49    152.63 o 
   0  -5  13        7.84      -35.80     35.80 o 
   1  -5  13       89.56      253.88     98.75 o 
   2  -5  13      663.36      720.76     76.12 o 
   3  -5  13      297.04      367.26     80.68 o 
   4  -5  13      695.28      567.22    113.53 o 
   5  -5  13      400.90      478.91     98.28 o 
   6  -5  13      618.27      484.50    136.08 o 
   7  -5  13      363.65      385.68    152.79 o 
   8  -5  13       72.54       -9.33    125.19 o 
   9  -5  13      211.52      356.13    248.05 o 
  10  -5  13      144.95       -3.11    118.19 o 
 -11  -4  13       45.09       48.99    201.00 o 
 -10  -4  13       22.66      120.23     84.81 o 
  -9  -4  13      407.08      433.03    150.58 o 
  -8  -4  13        7.61      -59.26     63.99 o 
  -7  -4  13     1037.57     1120.30    148.28 o 
  -6  -4  13      287.48      343.02     78.45 o 
  -5  -4  13       97.91       25.40     52.29 o 
  -4  -4  13      245.37      475.80     78.96 o 
  -3  -4  13     1132.69      954.95     86.99 o 
  -2  -4  13     5305.36     4680.00    442.31 o 
  -1  -4  13       33.24       29.01     27.24 o 
   0  -4  13       89.00       81.51     33.11 o 
   1  -4  13       15.64       90.74     32.24 o 
   3  -4  13        0.26       31.62     35.21 o 
   4  -4  13      864.93     1025.51    136.49 o 
   5  -4  13      858.13      941.72    108.72 o 
   6  -4  13       36.83      120.79     54.04 o 
   7  -4  13       48.56      -35.38    105.36 o 
   8  -4  13      755.21      897.33    281.10 o 
   9  -4  13      421.35      303.26    253.10 o 
  10  -4  13       42.23     -211.11    211.11 o 
 -11  -3  13      198.43      221.61    278.76 o 
 -10  -3  13       35.06      138.41    209.17 o 
  -9  -3  13        0.58     -130.24    159.79 o 
  -8  -3  13      423.14      466.16    196.73 o 
  -7  -3  13       81.76       67.13     89.93 o 
  -6  -3  13      304.27      553.69    171.38 o 
  -5  -3  13       19.73      -15.16     39.15 o 
  -4  -3  13      887.80      926.98     90.83 o 
  -3  -3  13      206.70      110.62     44.12 o 
  -2  -3  13     3717.26     3850.05    178.27 o 
  -1  -3  13     3028.60     2818.28    179.60 o 
   0  -3  13     7428.50     7967.30    342.68 o 
   1  -3  13      733.66      898.53    102.81 o 
   2  -3  13       62.24      366.97     63.04 o 
   3  -3  13     2861.35     2974.42    282.48 o 
   4  -3  13     4936.20     4760.58    343.46 o 
   5  -3  13       85.79      342.51     72.02 o 
   6  -3  13      544.12      626.10    104.41 o 
   7  -3  13      822.91      933.49    114.62 o 
   8  -3  13      553.99      669.89    263.21 o 
   9  -3  13       23.25      292.76    234.44 o 
  10  -3  13      330.99      426.11    227.05 o 
  11  -3  13        4.26     -152.79    177.29 o 
 -11  -2  13       50.59      182.73    237.55 o 
 -10  -2  13        5.16      -66.09    164.07 o 
  -9  -2  13       66.60      105.57     88.18 o 
  -8  -2  13      287.74      397.34    214.61 o 
  -7  -2  13      174.00      222.32    188.76 o 
  -6  -2  13     1456.37     1588.49    178.40 o 
  -5  -2  13      690.77      731.15     85.76 o 
  -4  -2  13     4554.45     3925.19    243.72 o 
  -3  -2  13     6760.13     6580.26    289.29 o 
  -2  -2  13     5116.87     6185.09    264.70 o 
  -1  -2  13     1338.17     1328.84     60.84 o 
   0  -2  13     2675.95     2322.58     82.15 o 
   1  -2  13      775.60      695.48     44.95 o 
   2  -2  13     2922.26     3030.16    217.66 o 
   3  -2  13       12.83      354.46     72.18 o 
   4  -2  13      114.07      214.83    105.56 o 
   5  -2  13     1296.55     1291.94    107.87 o 
   6  -2  13     6375.99     6672.67    475.62 o 
   7  -2  13        3.27      -53.65     53.65 o 
   8  -2  13      334.09      273.08     76.26 o 
   9  -2  13       19.88     -176.51    218.89 o 
  11  -2  13        5.21      121.69    202.56 o 
 -11  -1  13       32.73      -26.05    141.52 o 
 -10  -1  13      131.31       92.92    176.90 o 
  -9  -1  13       10.09     -191.29    191.29 o 
  -8  -1  13      222.76      245.14     96.21 o 
  -7  -1  13     1717.37     1765.20    182.90 o 
  -6  -1  13      174.74      195.77     86.28 o 
  -5  -1  13     1056.42     1064.01    131.66 o 
  -4  -1  13     3205.92     3537.14    196.29 o 
  -3  -1  13     2779.75     3002.58    218.73 o 
  -2  -1  13     2430.71     2377.62     83.89 o 
  -1  -1  13    11333.57    13356.91   1867.36 o 
   0  -1  13     7060.43     6713.19    136.46 o 
   1  -1  13      910.50     2377.06    737.97 o 
   2  -1  13     3304.43     3334.60    164.74 o 
   3  -1  13      761.33     1373.81    277.34 o 
   4  -1  13     4129.80     4720.15    317.38 o 
   5  -1  13      336.69      370.94    121.30 o 
   6  -1  13      393.04      511.68     89.49 o 
   7  -1  13      552.17      592.91     90.52 o 
   8  -1  13      166.93      127.52    177.68 o 
   9  -1  13      121.64      210.83     97.20 o 
  10  -1  13      563.76      376.35    223.94 o 
  11  -1  13        8.67      348.75    281.10 o 
 -11   0  13       21.94      189.34    216.56 o 
 -10   0  13      118.99      -56.37     88.26 o 
  -9   0  13      130.76      388.36    283.43 o 
  -8   0  13     1374.04     1826.48    316.86 o 
  -7   0  13       51.17       41.96    126.75 o 
  -6   0  13     1411.29     1662.73    147.27 o 
  -5   0  13      680.89      643.47     85.31 o 
  -4   0  13     3514.99     3825.48    205.84 o 
  -3   0  13      346.70      291.89     43.37 o 
  -2   0  13     1263.96     1420.96     63.15 o 
  -1   0  13    27918.96    24187.54   1476.48 o 
   0   0  13      605.90      719.01     42.00 o 
   1   0  13     1859.78     1933.89     90.92 o 
   2   0  13     3047.42     2894.05    187.71 o 
   3   0  13     2121.18     2097.85    127.08 o 
   4   0  13      442.53      549.91     73.64 o 
   5   0  13     6211.65     6252.89    346.87 o 
   6   0  13      921.81      796.68    112.46 o 
   7   0  13      207.29      185.13     53.38 o 
   8   0  13      479.64      547.03    177.68 o 
   9   0  13       63.09      260.49    171.85 o 
  10   0  13      298.75      223.94    216.56 o 
  11   0  13        1.56     -122.47    205.67 o 
 -11   1  13       63.11      367.41    252.33 o 
 -10   1  13      225.42      111.19    166.79 o 
  -9   1  13      888.44     1063.54    155.65 o 
  -8   1  13       56.56      172.31     85.25 o 
  -7   1  13      123.43      101.47    113.53 o 
  -6   1  13      297.86      430.35     86.44 o 
  -5   1  13      442.95      418.09     67.25 o 
  -4   1  13      123.58      143.95     56.70 o 
  -3   1  13       20.09       17.38     51.32 o 
  -2   1  13     5578.14     5677.51    228.40 o 
  -1   1  13    13454.20    13953.26    520.46 o 
   0   1  13     6648.02     7104.61    267.67 o 
   1   1  13    21388.97    22212.91    895.48 o 
   2   1  13      241.62      297.35     82.73 o 
   3   1  13     9433.36    10574.76    491.81 o 
   4   1  13      794.32      877.49     74.78 o 
   5   1  13      624.47      641.58     68.64 o 
   6   1  13      275.44      180.02     62.11 o 
   7   1  13     1092.61      954.46    121.80 o 
   8   1  13      731.75      758.03     92.37 o 
   9   1  13      217.35      124.41    137.63 o 
  10   1  13      302.82      106.14    133.36 o 
  11   1  13      503.59      575.02    283.43 o 
 -11   2  13       44.00     -100.70    173.40 o 
 -10   2  13      617.09      741.44    213.22 o 
  -9   2  13      424.42      319.59    219.67 o 
  -8   2  13     1855.81     1860.52    261.41 o 
  -7   2  13      377.75      383.97     73.65 o 
  -6   2  13       34.58      138.27     83.36 o 
  -5   2  13     5727.77     5201.63    380.41 o 
  -4   2  13     2709.20     3060.73    185.88 o 
  -3   2  13     3201.81     2993.12    182.13 o 
  -2   2  13     2295.89     1861.96     99.27 o 
  -1   2  13      703.76      674.17     90.45 o 
   0   2  13      731.24      673.78     86.70 o 
   1   2  13     5822.85     5741.51    243.57 o 
   2   2  13     1340.46     1312.64     88.54 o 
   3   2  13       15.11       92.40     69.77 o 
   4   2  13     3587.57     3917.73    200.29 o 
   5   2  13      945.77      799.04     94.00 o 
   6   2  13      107.85      277.60    130.24 o 
   7   2  13     3641.79     3538.79    336.38 o 
   8   2  13     1076.47     1223.91    304.03 o 
   9   2  13      230.86      352.63    194.40 o 
  10   2  13        0.32      208.78    185.84 o 
  11   2  13       10.23      112.36    162.13 o 
 -11   3  13      732.57     1197.48    412.51 o 
 -10   3  13       23.06      194.40    195.56 o 
  -9   3  13      191.43      349.91    171.46 o 
  -8   3  13      220.49      216.48    128.50 o 
  -7   3  13      398.53      391.86     91.65 o 
  -6   3  13       11.83      -22.07     44.32 o 
  -5   3  13        1.19       50.04     33.49 o 
  -4   3  13     7807.00     7076.67    485.35 o 
  -3   3  13     1241.85     1234.00     90.38 o 
  -2   3  13      457.89      422.04     45.80 o 
  -1   3  13     9442.84    10269.12    461.55 o 
   0   3  13    10783.44    10226.32    430.30 o 
   1   3  13     1951.14     1973.35    295.13 o 
   2   3  13      533.48      601.17     52.51 o 
   3   3  13      505.15      426.79     42.49 o 
   4   3  13     4283.95     4206.94    201.64 o 
   5   3  13     4672.06     5164.70    646.95 o 
   6   3  13       29.98       17.59     28.24 o 
   7   3  13     1701.36     1711.57    162.64 o 
   8   3  13      467.74      497.52     91.75 o 
   9   3  13      174.31      158.24    164.07 o 
  10   3  13        0.33      -87.09    192.06 o 
  11   3  13      109.04      276.04    216.56 o 
 -11   4  13       41.69      110.42    183.51 o 
 -10   4  13      126.49      231.72    217.72 o 
  -9   4  13      342.47      402.04    135.57 o 
  -8   4  13      114.80      140.55    103.03 o 
  -7   4  13      640.69      769.95    134.33 o 
  -6   4  13      648.65      649.90     81.96 o 
  -5   4  13     2120.42     1852.05    121.39 o 
  -4   4  13     4225.63     4543.62    300.17 o 
  -3   4  13      826.70      721.28     88.49 o 
  -2   4  13    12615.66    14768.37    722.35 o 
  -1   4  13      932.10      965.69     76.38 o 
   0   4  13      334.65      337.38     40.94 o 
   1   4  13      482.12      459.23     44.69 o 
   2   4  13     3251.74     3566.50    174.60 o 
   3   4  13    17018.71    19531.39   1310.81 o 
   4   4  13      913.96      882.79     49.33 o 
   5   4  13     1163.40     1076.59    105.12 o 
   6   4  13      987.30      898.33     79.66 o 
   7   4  13       94.17      -66.48    127.13 o 
   8   4  13      138.99      -41.99    118.97 o 
   9   4  13      199.32       75.43    160.96 o 
  10   4  13       14.18      -88.26    169.90 o 
  11   4  13       17.08       -9.72    140.35 o 
 -10   5  13       40.18       48.19     86.20 o 
  -9   5  13      165.99      191.36    145.99 o 
  -8   5  13      110.14      230.18    102.55 o 
  -7   5  13      758.14      496.10    205.28 o 
  -6   5  13     3977.72     3412.03    519.04 o 
  -5   5  13      637.78      630.73     70.96 o 
  -4   5  13       45.38       47.34     63.12 o 
  -3   5  13     2746.84     2547.00    203.78 o 
  -2   5  13       90.88       24.83     37.58 o 
  -1   5  13     2475.10     2424.59    149.50 o 
   0   5  13     6382.65     7312.64    364.93 o 
   1   5  13      585.47      555.51     53.10 o 
   2   5  13     4349.17     3561.59    146.09 o 
   3   5  13       74.75       96.41     37.13 o 
   4   5  13     1394.07     1380.95    155.68 o 
   5   5  13      952.67      912.10    230.94 o 
   6   5  13       51.97      -34.21    112.36 o 
   7   5  13        0.60        0.00     71.54 o 
   8   5  13       47.91     -107.70    186.23 o 
   9   5  13      882.38      573.86    270.21 o 
  10   5  13      124.74      922.60    428.84 o 
  11   5  13        9.89       67.26    229.39 o 
 -10   6  13       95.88      254.55    242.80 o 
  -9   6  13      222.54     5137.10    842.51 o 
  -8   6  13       87.33      253.10    154.74 o 
  -7   6  13      165.99      286.33    103.71 o 
  -6   6  13      304.36      785.36    251.55 o 
  -5   6  13       74.50        9.59     52.30 o 
  -4   6  13      153.64      229.12     47.98 o 
  -3   6  13     1369.51     1237.57    107.23 o 
  -2   6  13      111.29      189.81     45.23 o 
  -1   6  13      623.43      555.41     71.42 o 
   0   6  13     5626.38     5695.97    378.23 o 
   1   6  13      876.29      951.97    188.37 o 
   2   6  13     1482.36     1437.81    129.93 o 
   3   6  13     2283.01     2332.87    239.14 o 
   4   6  13       93.00      145.60     71.95 o 
   5   6  13      923.94      719.05    180.01 o 
   6   6  13      270.36      208.45     96.23 o 
   7   6  13      175.78     -158.63    164.07 o 
   8   6  13        4.51       18.86     68.85 o 
   9   6  13        4.88     -126.75    172.23 o 
  10   6  13       69.78       30.71    157.46 o 
  -9   7  13       40.07      -85.02    128.02 o 
  -8   7  13       22.65      255.44    223.17 o 
  -7   7  13      484.74      453.72    203.34 o 
  -6   7  13        0.85       30.14     64.05 o 
  -5   7  13      601.39      694.74    141.89 o 
  -4   7  13       21.12       97.12     73.57 o 
  -3   7  13      996.94      763.09    149.28 o 
  -2   7  13     2116.77     2364.03    261.07 o 
  -1   7  13     1424.07     1419.84    137.73 o 
   0   7  13       29.32       39.11     46.65 o 
   1   7  13      929.99      931.85     78.04 o 
   2   7  13      126.09      106.02     76.20 o 
   3   7  13      896.53      850.16    150.28 o 
   4   7  13      983.36     1044.59    181.32 o 
   5   7  13     1349.02     1270.36    185.10 o 
   6   7  13      212.65      258.40    105.42 o 
   7   7  13      484.81      798.58    272.54 o 
   8   7  13      138.01      -78.54    157.46 o 
  10   7  13      117.30      401.23    269.04 o 
  -9   8  13       24.44      -57.25    181.76 o 
  -8   8  13        7.92      692.05    332.81 o 
  -7   8  13      282.07      181.95    156.29 o 
  -6   8  13       37.71     -124.02    127.91 o 
  -5   8  13      361.11      807.52    275.26 o 
  -4   8  13        6.73        2.30     33.91 o 
  -3   8  13       31.81      132.04     60.08 o 
  -2   8  13      369.86      506.99    122.33 o 
  -1   8  13     6000.62     6558.32    542.30 o 
   0   8  13     1120.82     1038.28    106.00 o 
   1   8  13     1659.15     1667.79    126.73 o 
   2   8  13      402.72      508.15    213.84 o 
   3   8  13       99.41      137.24    118.97 o 
   4   8  13      887.50      438.17    172.62 o 
   5   8  13       12.44        2.72     85.92 o 
   6   8  13        6.80      -11.23     64.64 o 
   7   8  13       30.68      -62.60    137.63 o 
   8   8  13       29.04      -91.37    209.17 o 
  -8   9  13        1.93      -72.70    192.45 o 
  -7   9  13        4.05     -110.81    146.96 o 
  -6   9  13      113.45     -100.70    138.80 o 
  -5   9  13      422.09      511.48    136.72 o 
  -4   9  13      890.19      975.27    182.78 o 
  -3   9  13      300.56      488.85     86.65 o 
  -2   9  13      880.18     1045.27    191.74 o 
  -1   9  13      192.93      141.01     95.00 o 
   0   9  13        9.64      -68.04     68.04 o 
   1   9  13      218.18       24.88     93.31 o 
   2   9  13       20.09       24.11     93.70 o 
   3   9  13      128.36      492.21    222.78 o 
   4   9  13      260.48      301.31    178.46 o 
   5   9  13       45.71        1.17    126.75 o 
   6   9  13      117.83      310.64    166.79 o 
   7   9  13      135.00       14.39    164.46 o 
   8   9  13        3.66       31.49    200.23 o 
  -6  10  13       67.53      155.73    187.98 o 
  -5  10  13      138.74      -38.90    104.20 o 
  -4  10  13      208.14     -154.35    160.57 o 
  -3  10  13      263.28      134.18     90.72 o 
  -2  10  13      122.25       31.29     77.56 o 
  -1  10  13      919.90     1001.79    172.33 o 
   0  10  13      691.01      614.68    124.41 o 
   1  10  13     1424.81     1041.18    281.87 o 
   2  10  13       28.56       90.98    129.86 o 
   3  10  13      214.83      262.82    204.12 o 
   4  10  13       26.44     -113.14    150.07 o 
   5  10  13       46.47      -83.98    143.46 o 
   6  10  13        1.35       78.92    145.02 o 
   7  10  13       64.59      -68.43    152.79 o 
  -5  11  13        1.82     -106.92    161.35 o 
  -4  11  13        1.54     -204.12    236.77 o 
  -3  11  13       64.70      128.69    179.62 o 
  -2  11  13      291.92      305.98    293.15 o 
  -1  11  13      150.26      378.68    235.22 o 
   0  11  13      149.55       -3.89    127.52 o 
   1  11  13       54.65       53.26    142.30 o 
   2  11  13      146.66       32.16     91.84 o 
   3  11  13       43.70      -79.97    110.81 o 
   4  11  13       38.78      257.77    192.84 o 
   5  11  13       84.61     -105.36    202.56 o 
  -3  12  13        2.86      -80.48    193.62 o 
  -2  12  13      230.56       57.54    181.18 o 
  -1  12  13       28.62       47.04    166.40 o 
   0  12  13      368.98      311.42    237.94 o 
   1  12  13        0.34      106.53    210.72 o 
   2  12  13        1.12      -85.53    202.56 o 
   3  12  13        9.39      -19.44    140.35 o 
  -2 -11  14       38.28      -33.44    136.47 o 
  -1 -11  14       57.88       65.89     95.06 o 
   0 -11  14       82.70       46.18     94.72 o 
   1 -11  14       32.84      263.99    240.27 o 
   2 -11  14       44.83     -170.29    231.33 o 
  -4 -10  14       45.03      -25.84     95.72 o 
  -3 -10  14        5.92      -27.44     65.59 o 
  -2 -10  14       63.01      147.72    107.89 o 
  -1 -10  14      236.14      219.23    105.93 o 
   0 -10  14       38.82      207.80    119.31 o 
   1 -10  14      147.26      164.17    128.96 o 
   2 -10  14       57.36      125.59    107.11 o 
   3 -10  14       69.10        4.67    134.91 o 
   4 -10  14        6.26       28.38    152.79 o 
   5 -10  14        0.19      127.91    163.68 o 
  -6  -9  14       84.43       67.65    177.29 o 
  -5  -9  14        1.74      303.65    314.53 o 
  -4  -9  14        1.44      -90.74     90.74 o 
  -3  -9  14        1.82      -47.34     71.78 o 
  -2  -9  14       20.41      -19.40     65.39 o 
  -1  -9  14      493.46      664.36    278.57 o 
   0  -9  14       12.77      -51.26     55.94 o 
   1  -9  14        1.08       62.98    135.69 o 
   2  -9  14       32.62       86.01    197.70 o 
   3  -9  14       59.01       80.09    117.41 o 
   4  -9  14      165.08       92.14    148.13 o 
   5  -9  14       34.00      -85.53    152.41 o 
   6  -9  14      209.82       61.04    163.29 o 
  -8  -8  14        2.84      153.96    173.40 o 
  -7  -8  14       17.36      108.35    111.19 o 
  -6  -8  14        2.43       80.07     92.00 o 
  -5  -8  14      427.99      398.69    197.51 o 
  -4  -8  14        1.23      -73.37     73.37 o 
  -3  -8  14      120.50       95.59     87.14 o 
  -2  -8  14      345.88      346.15    113.67 o 
  -1  -8  14      745.91      783.56    121.70 o 
   0  -8  14      490.71      880.22    249.99 o 
   1  -8  14        3.79      165.54    156.49 o 
   2  -8  14      323.12      291.94    202.37 o 
   3  -8  14      573.35      597.40    139.77 o 
   4  -8  14      243.56      241.39     94.79 o 
   6  -8  14       26.16      -17.88    122.08 o 
   7  -8  14      105.68      236.77    225.50 o 
  -9  -7  14       85.36      271.76    211.89 o 
  -8  -7  14      564.93     1035.25    239.39 o 
  -7  -7  14       11.36      -73.13     73.13 o 
  -6  -7  14      197.53      211.04     77.92 o 
  -5  -7  14      505.74      349.16    122.47 o 
  -4  -7  14      149.33      179.55     86.25 o 
  -3  -7  14     1045.15     1224.23    153.97 o 
  -2  -7  14      585.63      616.84     99.59 o 
  -1  -7  14      213.73      146.20     79.12 o 
   0  -7  14       80.31      231.87     70.65 o 
   1  -7  14       88.98      217.34    113.14 o 
   2  -7  14      296.82      447.11    152.41 o 
   3  -7  14       95.81      119.87    163.68 o 
   4  -7  14        2.30       12.89     48.71 o 
   5  -7  14      138.80      147.15     80.63 o 
   6  -7  14       31.15       84.76    132.19 o 
   7  -7  14        8.10      189.34    178.46 o 
   8  -7  14       23.87      347.19    238.33 o 
  -9  -6  14       47.47     -129.08    197.12 o 
  -8  -6  14      164.56      140.75    117.96 o 
  -7  -6  14      221.97      191.52    114.58 o 
  -6  -6  14       32.55       60.97     76.67 o 
  -5  -6  14       14.70       43.76     54.97 o 
  -4  -6  14      343.00      454.01     95.83 o 
  -3  -6  14     3623.22     2904.74    252.05 o 
  -2  -6  14      129.13       60.87     48.05 o 
  -1  -6  14     1452.67     1378.21    121.83 o 
   0  -6  14     1168.42      980.60    121.17 o 
   1  -6  14      549.09      600.29    148.91 o 
   2  -6  14      331.31      598.43    105.80 o 
   3  -6  14       10.62       96.07     55.12 o 
   4  -6  14       93.63      101.61     71.90 o 
   5  -6  14      164.27      348.45     93.60 o 
   6  -6  14        1.39     -131.80    131.80 o 
   7  -6  14     1269.70      829.68    286.54 o 
   8  -6  14       42.67      326.20    268.65 o 
   9  -6  14      172.45      463.83    328.53 o 
 -10  -5  14      127.06      127.67     90.37 o 
  -9  -5  14       67.41       75.44     96.31 o 
  -8  -5  14      179.00      152.61    112.94 o 
  -7  -5  14      245.12      223.67    111.09 o 
  -6  -5  14      562.68      881.69    170.07 o 
  -5  -5  14       86.57       67.85     58.51 o 
  -4  -5  14      181.39      187.16     61.73 o 
  -3  -5  14     2546.27     2795.79    251.37 o 
  -2  -5  14      138.39      182.34     63.76 o 
  -1  -5  14        0.74      -35.49     35.49 o 
   0  -5  14     1707.56     2103.60    156.37 o 
   1  -5  14       72.22      193.00     99.47 o 
   2  -5  14      740.91      755.55    154.54 o 
   3  -5  14     1412.65     1549.08    165.79 o 
   4  -5  14      599.29      539.84    118.39 o 
   5  -5  14     2513.47     2791.02    395.98 o 
   6  -5  14        2.12      -16.20     48.99 o 
   7  -5  14      264.12       18.27     97.20 o 
   8  -5  14       18.05      540.03    227.05 o 
   9  -5  14       80.64      174.57    191.29 o 
  10  -5  14       26.46       90.20    192.06 o 
 -10  -4  14        1.97      -93.36     93.36 o 
  -9  -4  14        1.93      -65.91     88.67 o 
  -8  -4  14        5.31       23.50     58.16 o 
  -7  -4  14       78.90       90.62     67.10 o 
  -6  -4  14      710.51      817.13    111.90 o 
  -5  -4  14      315.61      178.49     79.26 o 
  -4  -4  14      707.07      744.18     97.20 o 
  -3  -4  14      343.43      189.94     47.67 o 
  -2  -4  14      243.40      248.46     77.06 o 
  -1  -4  14     1122.57     1192.16     81.57 o 
   0  -4  14     2309.76     2365.82    142.70 o 
   1  -4  14      120.03       97.52     54.27 o 
   2  -4  14       29.82       43.16     69.20 o 
   3  -4  14     2348.96     2451.57    286.15 o 
   4  -4  14      775.47      663.16    118.35 o 
   5  -4  14      362.42      194.18    105.95 o 
   6  -4  14     1321.33     1227.70    136.38 o 
   7  -4  14      157.69       82.55     99.14 o 
   8  -4  14       15.33     -112.75    144.63 o 
   9  -4  14       25.50      414.45    227.44 o 
  10  -4  14       25.48      295.48    237.94 o 
 -11  -3  14       30.72       56.18    222.00 o 
 -10  -3  14      185.06      130.63    169.90 o 
  -9  -3  14       23.93        9.54     93.89 o 
  -8  -3  14      364.63      664.44    229.00 o 
  -7  -3  14      185.80      394.36    116.37 o 
  -6  -3  14       10.10      -97.20     97.20 o 
  -5  -3  14      111.98      148.60     49.46 o 
  -4  -3  14     3187.49     3445.75    221.51 o 
  -3  -3  14     6157.26     6883.39    345.46 o 
  -2  -3  14     1779.67     1801.85    102.53 o 
  -1  -3  14     1397.32     1339.08     71.12 o 
   0  -3  14     3397.13     3352.26    170.06 o 
   1  -3  14       82.52      122.46     44.91 o 
   2  -3  14     2176.70     1986.96    121.30 o 
   3  -3  14      527.51      598.45     73.28 o 
   4  -3  14      752.43      757.45    110.14 o 
   5  -3  14      322.80      296.78     74.59 o 
   6  -3  14      261.39      351.80     77.83 o 
   7  -3  14      668.50      880.96    153.96 o 
   8  -3  14        7.08      128.30    166.01 o 
   9  -3  14      145.86      371.30    256.99 o 
  10  -3  14       63.53     -169.51    169.51 o 
  11  -3  14       17.64      261.66    210.72 o 
 -11  -2  14       32.44      106.53    173.40 o 
 -10  -2  14       12.79      124.41    192.45 o 
  -9  -2  14      259.07      143.62     76.55 o 
  -8  -2  14      438.48      621.21    146.67 o 
  -7  -2  14      253.96      232.06     72.24 o 
  -6  -2  14      602.32      577.57    180.79 o 
  -5  -2  14      170.06      144.13     85.71 o 
  -4  -2  14     1179.28     1198.28     89.71 o 
  -3  -2  14        5.40       -0.42     23.18 o 
  -2  -2  14    11525.24    11174.71    966.50 o 
  -1  -2  14      178.53      681.66     98.23 o 
   0  -2  14    14487.71    14125.88    453.92 o 
   1  -2  14      379.68      566.00     55.40 o 
   2  -2  14     5001.45     4792.88    345.97 o 
   3  -2  14      326.38      139.82    145.41 o 
   4  -2  14     2361.36     2541.77    210.13 o 
   5  -2  14        6.57       13.71     73.87 o 
   6  -2  14       13.57       27.07     82.03 o 
   7  -2  14      404.97      392.15    171.26 o 
   8  -2  14       67.53       73.94     49.27 o 
   9  -2  14      135.76      227.05    227.44 o 
  10  -2  14       73.19      279.54    268.27 o 
  11  -2  14       79.16      346.80    229.00 o 
 -11  -1  14       46.04      282.26    262.43 o 
 -10  -1  14      147.08     -109.25    177.29 o 
  -9  -1  14       36.60       33.05     80.48 o 
  -8  -1  14      166.63      256.54    103.17 o 
  -7  -1  14       48.29      176.54     88.29 o 
  -6  -1  14      507.76      555.19    134.71 o 
  -5  -1  14      128.36       32.42     57.15 o 
  -4  -1  14       21.96       10.30     42.11 o 
  -3  -1  14      131.45      168.60     30.94 o 
  -2  -1  14    11513.40    12317.21    501.28 o 
  -1  -1  14     4674.85     5500.36    372.76 o 
   0  -1  14      607.78      592.58    158.43 o 
   1  -1  14     4411.47     4381.90    177.08 o 
   2  -1  14     1213.41     1733.67    171.35 o 
   3  -1  14        6.04      160.80     90.03 o 
   4  -1  14      102.14       66.93     37.20 o 
   5  -1  14      717.25      753.24    112.94 o 
   6  -1  14       10.87       30.71     90.20 o 
   7  -1  14        3.82       60.97    151.43 o 
   8  -1  14      432.43      544.54    111.35 o 
   9  -1  14       25.62      -84.76     84.76 o 
  10  -1  14      906.22     1200.59    391.90 o 
  11  -1  14       10.24     -132.58    209.95 o 
 -11   0  14       23.60       29.55    132.97 o 
 -10   0  14      225.25      434.67    256.99 o 
  -9   0  14       55.91       96.82     73.15 o 
  -8   0  14     1239.40     1215.68    217.92 o 
  -7   0  14       31.92      122.59     76.21 o 
  -6   0  14     1828.97     1695.22    149.25 o 
  -5   0  14      387.72      371.62     57.82 o 
  -4   0  14     2106.91     2260.16    140.40 o 
  -3   0  14    16338.37    14728.03    619.81 o 
  -2   0  14     6148.01     6199.69    217.08 o 
  -1   0  14      225.46     1494.35    185.26 o 
   0   0  14     1740.77     1626.88     61.52 o 
   1   0  14      924.45      857.31     49.92 o 
   2   0  14      896.13      890.30    149.82 o 
   3   0  14      612.37      803.08     92.78 o 
   4   0  14     9174.17     9440.70    591.91 o 
   5   0  14      136.67      137.05     46.55 o 
   6   0  14      253.60      299.88     56.30 o 
   7   0  14      672.10      685.47     86.68 o 
   8   0  14     2496.00     2116.58    370.52 o 
   9   0  14      184.61      157.85    156.68 o 
  10   0  14      105.56       75.41     95.58 o 
  11   0  14       30.67      153.18    225.50 o 
 -11   1  14       11.23      205.67    201.78 o 
 -10   1  14       33.73      294.70    211.11 o 
  -9   1  14      172.71      293.93    149.68 o 
  -8   1  14      366.33      403.29    126.52 o 
  -7   1  14      363.22      435.25     91.91 o 
  -6   1  14       84.41      206.11     73.84 o 
  -5   1  14      307.63      377.07     62.93 o 
  -4   1  14      124.38       61.62     37.62 o 
  -3   1  14     4993.31     4808.29    226.65 o 
  -2   1  14      261.85      422.49    125.15 o 
  -1   1  14    22471.30    24253.99    961.97 o 
   0   1  14       30.73       98.66     72.74 o 
   1   1  14       54.91      331.58    303.06 o 
   2   1  14      129.90      196.75    114.89 o 
   3   1  14     9468.46    10753.91    531.38 o 
   4   1  14      677.45      723.35     75.02 o 
   5   1  14     1229.56     1243.71    102.08 o 
   6   1  14      687.48      669.90     87.47 o 
   7   1  14      505.57      588.46     99.63 o 
   8   1  14        4.05       64.65     74.26 o 
   9   1  14        9.28     -145.02    167.57 o 
  10   1  14      204.43      204.50    169.12 o 
  11   1  14      427.21      779.14    334.36 o 
 -11   2  14        0.05      188.17    199.45 o 
 -10   2  14      139.84       87.87    171.07 o 
  -9   2  14      132.23      106.11    117.56 o 
  -8   2  14     1425.83     1337.70    185.87 o 
  -7   2  14     3079.25     2974.45    377.13 o 
  -6   2  14     1735.45     1640.70    171.98 o 
  -5   2  14     2709.68     2254.17    347.78 o 
  -4   2  14       95.06      230.90     52.51 o 
  -3   2  14        3.66      572.96     98.08 o 
  -2   2  14     2185.63     2380.80    130.94 o 
  -1   2  14    10839.27    10780.42    588.97 o 
   0   2  14     1078.07     1247.72     92.86 o 
   1   2  14     1642.29     1630.34     90.41 o 
   2   2  14     3315.59     3469.99    166.97 o 
   3   2  14     1689.29     1352.44    169.77 o 
   4   2  14     1450.68     1346.36     96.10 o 
   5   2  14     2102.48     2312.31    149.20 o 
   6   2  14       39.05     -130.24    136.85 o 
   7   2  14       59.53      155.91    174.96 o 
   8   2  14       33.15      -50.93    145.02 o 
   9   2  14        0.38      199.06    169.12 o 
  10   2  14       56.49      -52.10    143.46 o 
  11   2  14       13.18      145.02    171.85 o 
 -11   3  14      270.87      279.15    239.11 o 
 -10   3  14       45.20     -124.41    173.40 o 
  -9   3  14      232.24      230.34    111.26 o 
  -8   3  14      719.33      963.56    175.09 o 
  -7   3  14        6.78        3.14     43.35 o 
  -6   3  14      906.83      922.73    108.42 o 
  -5   3  14     1077.02     1036.24    102.53 o 
  -4   3  14        5.75      207.70     59.38 o 
  -3   3  14      268.29      206.96     45.15 o 
  -2   3  14      200.40      283.83     44.17 o 
  -1   3  14    35256.37    39546.24   1972.23 o 
   0   3  14     3737.45     4043.12    235.87 o 
   1   3  14     2728.96     2226.82    140.98 o 
   2   3  14     3136.09     3158.58    162.15 o 
   3   3  14       27.24      -24.80     24.80 o 
   4   3  14      632.71      607.50     56.88 o 
   5   3  14     2044.47     1825.58    160.38 o 
   6   3  14       38.03      117.05    138.22 o 
   7   3  14       48.22       69.62     63.42 o 
   8   3  14      569.33      609.00    180.79 o 
   9   3  14      153.30      258.16    203.34 o 
  10   3  14        2.38      -50.93    181.57 o 
  11   3  14      185.35      256.21    222.00 o 
 -11   4  14      113.14       71.15    175.73 o 
 -10   4  14       23.87      377.90    235.22 o 
  -9   4  14      220.19      131.80    152.02 o 
  -8   4  14      674.77      876.94    179.94 o 
  -7   4  14      980.73     1140.51    182.51 o 
  -6   4  14     1116.34      912.19    112.37 o 
  -5   4  14      143.36       83.80     41.37 o 
  -4   4  14      436.02      444.48     58.25 o 
  -3   4  14     1767.82     1934.09    129.42 o 
  -2   4  14     9878.52    11460.88    585.01 o 
  -1   4  14     4333.89     4714.07    248.61 o 
   0   4  14    13286.89    15254.43    720.80 o 
   1   4  14     4031.05     3436.36    161.66 o 
   2   4  14       77.33       51.78     24.93 o 
   3   4  14       57.61       64.84     25.84 o 
   4   4  14      472.90      479.09     36.44 o 
   5   4  14     1136.07      907.83     70.74 o 
   6   4  14        5.67       -5.57     50.93 o 
   8   4  14      195.94       81.26    143.46 o 
   9   4  14      134.98      578.91    263.99 o 
  10   4  14      113.30      762.03    333.58 o 
  11   4  14      143.47      623.62    309.87 o 
 -10   5  14       16.76      -22.60     89.61 o 
  -9   5  14       50.24       86.70    164.46 o 
  -8   5  14        0.24      -59.49    114.30 o 
  -7   5  14      199.69      251.94    164.85 o 
  -6   5  14     1467.45     1146.08    268.27 o 
  -5   5  14      104.09      159.76     61.96 o 
  -4   5  14     1027.84     1007.86    122.91 o 
  -3   5  14     3992.54     4162.38    333.71 o 
  -2   5  14      624.67      707.37     92.79 o 
  -1   5  14      252.32      201.76     43.75 o 
   0   5  14     3477.85     3363.99    182.00 o 
   1   5  14     1319.71     1283.23     87.95 o 
   2   5  14     1724.63     1583.53     86.97 o 
   3   5  14      559.40      517.87     42.57 o 
   4   5  14      277.26      336.69    115.47 o 
   5   5  14      158.88      167.75     69.39 o 
   6   5  14      386.62      276.43    180.79 o 
   7   5  14     1584.22     1775.36    236.82 o 
   8   5  14       74.28      300.15    201.78 o 
   9   5  14       69.86      -54.43    144.24 o 
  10   5  14      128.41      114.69    230.55 o 
  11   5  14       59.54      397.34    322.70 o 
 -10   6  14        1.50       30.44     84.70 o 
  -9   6  14       16.15        2.72     72.39 o 
  -8   6  14      103.46      169.90    141.13 o 
  -7   6  14      548.76      510.48    197.51 o 
  -6   6  14      154.55      264.38    170.68 o 
  -5   6  14       12.77       97.09     41.92 o 
  -4   6  14        1.76       51.10     69.68 o 
  -3   6  14      711.42      796.46    163.88 o 
  -2   6  14      812.94      873.90     98.34 o 
  -1   6  14      386.31      336.42     58.31 o 
   0   6  14     1520.90     1729.22    148.98 o 
   1   6  14      780.42      760.87    102.45 o 
   2   6  14     1496.34     1196.72    137.73 o 
   3   6  14     1216.48     1123.32    141.17 o 
   4   6  14     1300.44     1168.15    230.75 o 
   5   6  14       52.73      139.96    106.92 o 
   6   6  14     1175.78     1509.45    222.91 o 
   7   6  14      201.72      379.46    216.17 o 
   8   6  14      285.08      536.14    239.88 o 
   9   6  14       26.66      -59.87    156.29 o 
  10   6  14       40.18       36.94    150.07 o 
  -9   7  14       60.49      131.41    220.06 o 
  -8   7  14        0.19      183.92    136.66 o 
  -7   7  14       86.36      290.82    207.23 o 
  -6   7  14        2.22      116.05     88.70 o 
  -5   7  14     2709.87     2407.39    447.50 o 
  -4   7  14     1075.02     1159.76    112.75 o 
  -3   7  14       20.78      -52.79     74.76 o 
  -2   7  14      385.65      354.26    103.23 o 
  -1   7  14        2.36       46.60     44.44 o 
   0   7  14     1102.40     1283.24    141.68 o 
   1   7  14     1106.60     1115.85    119.78 o 
   2   7  14        2.88      -30.38     55.18 o 
   3   7  14      807.86      622.45    172.23 o 
   4   7  14      620.49      420.28    157.85 o 
   5   7  14       30.47      201.78    127.13 o 
   6   7  14     1128.28     1150.04    263.60 o 
   7   7  14       35.96      169.12    164.07 o 
   8   7  14        2.02      122.86    164.46 o 
   9   7  14       64.10       76.20    168.35 o 
  10   7  14        0.61       71.93    219.28 o 
  -8   8  14       71.14       29.86    105.23 o 
  -7   8  14      108.15      555.15    195.37 o 
  -6   8  14       81.53      155.91    172.62 o 
  -5   8  14      206.56      474.33    182.34 o 
  -4   8  14        3.59       56.24     49.52 o 
  -3   8  14      107.15       69.51     74.41 o 
  -2   8  14       12.30      325.65    386.65 o 
  -1   8  14      215.88      308.17    102.40 o 
   0   8  14      425.80      508.87     82.62 o 
   1   8  14      397.76      412.65     59.62 o 
   2   8  14     5104.49     4703.21    669.89 o 
   3   8  14       89.00      222.39    131.80 o 
   4   8  14      270.82      354.97    157.85 o 
   5   8  14      247.43      191.29    134.91 o 
   6   8  14       75.91      -58.36     76.96 o 
   7   8  14        0.97      179.62    205.67 o 
   8   8  14       30.71      518.26    350.69 o 
  -8   9  14       64.80      756.59    295.48 o 
  -7   9  14      255.12       28.77    156.29 o 
  -6   9  14       80.83      -93.19    101.82 o 
  -5   9  14        2.73       45.97    151.24 o 
  -4   9  14      177.05      436.06    141.25 o 
  -3   9  14      335.49      412.44    170.87 o 
  -2   9  14       56.11      187.53     92.13 o 
  -1   9  14      153.04      175.16    120.72 o 
   0   9  14      172.96      290.58    119.75 o 
   1   9  14        6.61      209.56    130.63 o 
   2   9  14        1.61      216.56    137.24 o 
   3   9  14      321.61      370.39    258.93 o 
   4   9  14       26.69      -78.54    132.58 o 
   5   9  14        0.09      368.19    181.18 o 
   6   9  14       21.22      302.09    217.33 o 
   7   9  14       90.14      -46.65    167.57 o 
   8   9  14      142.93      424.56    348.36 o 
  -6  10  14        0.53      261.27    215.39 o 
  -5  10  14      120.05       88.47    168.74 o 
  -4  10  14      147.70      127.52    159.79 o 
  -3  10  14       45.19     -133.74    166.01 o 
  -2  10  14      167.06        2.33    157.85 o 
  -1  10  14      536.40      650.96    133.32 o 
   0  10  14      134.39       -9.33    116.25 o 
   1  10  14      152.69      145.02    171.46 o 
   2  10  14       12.66      204.92    104.40 o 
   3  10  14       31.79     -120.91    136.85 o 
   4  10  14      115.44      136.08    191.29 o 
   5  10  14        0.90       47.82    127.91 o 
   6  10  14       17.63      193.62    173.79 o 
   7  10  14       27.50      -93.31    150.07 o 
  -5  11  14       51.60      791.19    392.68 o 
  -4  11  14      219.10      228.61    216.95 o 
  -3  11  14      104.59      196.20    170.29 o 
  -2  11  14        0.64      174.96    211.50 o 
  -1  11  14       30.39       23.72    187.40 o 
   0  11  14       65.16      -75.81    202.17 o 
   1  11  14        3.68       26.44    157.46 o 
   2  11  14       68.75      375.96    222.39 o 
   3  11  14        4.35       90.59    141.52 o 
   4  11  14       57.32      -70.76    139.58 o 
   5  11  14      206.31        5.83    163.68 o 
  -2  12  14      153.88      107.70    256.21 o 
  -1  12  14       19.76      100.31    203.73 o 
   0  12  14       59.78        0.78    115.08 o 
   1  12  14       59.55      -26.05    146.57 o 
   2  12  14       18.72     -108.08    213.06 o 
   3  12  14      142.73      175.73    239.11 o 
  -1 -11  15        0.14      -51.32    103.42 o 
   0 -11  15       52.48       87.92    105.50 o 
   1 -11  15      272.12      361.58    222.78 o 
  -3 -10  15        6.22      -42.08    101.42 o 
  -2 -10  15        1.58       16.98     79.68 o 
  -1 -10  15        0.03       75.12    157.46 o 
   0 -10  15       21.65      151.64    112.44 o 
   1 -10  15       73.40      192.88    129.65 o 
   2 -10  15       17.88      206.32    118.72 o 
   3 -10  15        8.89       16.33    107.31 o 
   4 -10  15       16.09       41.99    163.29 o 
  -5  -9  15        8.25       60.34     92.91 o 
  -4  -9  15       74.22      141.40     82.33 o 
  -3  -9  15      318.63      300.45    122.83 o 
  -2  -9  15      150.23       92.04    141.13 o 
  -1  -9  15      136.55      138.02     64.58 o 
   0  -9  15      268.39      400.19    120.65 o 
   1  -9  15      287.19      436.40    185.65 o 
   2  -9  15       52.69      148.84     95.54 o 
   3  -9  15        2.02       36.54     86.34 o 
   4  -9  15       15.90      174.18    168.74 o 
   5  -9  15       89.42      102.25    153.57 o 
   6  -9  15        9.70       90.98    141.13 o 
  -7  -8  15        6.20      102.25    167.57 o 
  -6  -8  15       79.51      178.44    157.65 o 
  -5  -8  15      158.80      241.94     94.59 o 
  -4  -8  15       58.56      145.74     89.82 o 
  -3  -8  15      977.29      856.27    167.55 o 
  -2  -8  15       52.42       18.27     65.94 o 
  -1  -8  15      320.17      428.52    210.97 o 
   0  -8  15       86.19      130.88     78.52 o 
   1  -8  15       15.43       43.35    158.43 o 
   2  -8  15      154.03       29.94    100.70 o 
   3  -8  15      328.98      325.17    105.02 o 
   4  -8  15      292.92      376.90    105.77 o 
   5  -8  15       16.66       37.32    125.19 o 
   6  -8  15        0.54      113.92    168.35 o 
   7  -8  15        1.38      109.25    185.84 o 
  -8  -7  15        3.52      -32.66    142.30 o 
  -7  -7  15      275.26      198.67    103.68 o 
  -6  -7  15       15.64       37.19     66.26 o 
  -5  -7  15       31.33       23.18     56.58 o 
  -4  -7  15       20.07      -22.38     67.76 o 
  -3  -7  15       14.84       88.18     82.69 o 
  -2  -7  15      151.00      226.65     76.79 o 
  -1  -7  15     1033.71     1020.67    124.15 o 
   0  -7  15      118.02      550.92    196.73 o 
   1  -7  15     1465.16     1602.60    202.43 o 
   2  -7  15       89.62      126.36    112.75 o 
   3  -7  15      250.40      283.62     92.41 o 
   4  -7  15       18.96      -31.57     67.06 o 
   5  -7  15       27.92       34.24     84.76 o 
   6  -7  15      206.10      183.51    157.07 o 
   7  -7  15        1.83      169.90    143.85 o 
   8  -7  15        7.43      141.91    194.01 o 
  -9  -6  15        8.10      -36.26    105.02 o 
  -8  -6  15       12.57       -8.46     88.46 o 
  -7  -6  15       78.57      115.91     83.80 o 
  -6  -6  15        1.76      -22.22     71.46 o 
  -5  -6  15        2.17       -5.13     60.13 o 
  -4  -6  15      333.79      559.04    104.75 o 
  -3  -6  15      121.02       61.03     68.23 o 
  -2  -6  15        4.17      -36.13     55.08 o 
  -1  -6  15     1199.49     1082.46    105.48 o 
   0  -6  15        5.04      -13.23     49.78 o 
   1  -6  15       15.37       62.48     62.53 o 
   2  -6  15      457.50      485.83     96.73 o 
   3  -6  15      358.75      502.88    182.73 o 
   4  -6  15        2.45      125.19     94.09 o 
   5  -6  15      697.31      626.24    110.55 o 
   6  -6  15       50.98       25.27    119.75 o 
   7  -6  15      246.04      210.34    187.79 o 
   8  -6  15       20.03      104.20    167.18 o 
   9  -6  15        5.40      183.51    256.21 o 
 -10  -5  15        3.03        5.57     85.68 o 
  -9  -5  15        6.60     -103.16    110.15 o 
  -8  -5  15        7.29       74.27     96.58 o 
  -7  -5  15       76.69       52.08     96.04 o 
  -6  -5  15       40.26      101.65     73.78 o 
  -5  -5  15      204.81      327.01     88.84 o 
  -4  -5  15       35.39       62.93     52.09 o 
  -3  -5  15      225.89      137.97     50.14 o 
  -2  -5  15     2796.96     3117.51    411.15 o 
  -1  -5  15     1060.82     1019.49     85.29 o 
   0  -5  15       62.14      140.10     96.07 o 
   1  -5  15       36.26      155.89    141.52 o 
   2  -5  15      777.75      747.79    127.36 o 
   3  -5  15     1751.68     1934.23    190.65 o 
   4  -5  15      405.75      516.48    108.39 o 
   5  -5  15     1556.97     1664.59    201.80 o 
   6  -5  15       99.48       44.31    108.47 o 
   7  -5  15        4.26      -56.76    102.25 o 
   8  -5  15        0.32      197.12    179.62 o 
   9  -5  15        0.90      -82.42    145.02 o 
  10  -5  15       25.30      -22.16    167.96 o 
 -10  -4  15        0.38       91.64    108.15 o 
  -9  -4  15       19.79      -25.23     84.94 o 
  -8  -4  15       86.00      -27.07     56.41 o 
  -7  -4  15      588.11      505.80    106.67 o 
  -6  -4  15      524.45      580.98    102.17 o 
  -5  -4  15      106.22      156.78     59.04 o 
  -4  -4  15        0.18       32.52     40.16 o 
  -3  -4  15     1418.40     1413.80    132.91 o 
  -2  -4  15     1781.34     1513.37     93.64 o 
  -1  -4  15        4.99      -24.58     24.58 o 
   0  -4  15        1.42       20.36     52.54 o 
   1  -4  15     2166.37     2247.08    132.62 o 
   2  -4  15       43.31       46.05     36.34 o 
   3  -4  15        6.95      115.68    142.30 o 
   4  -4  15      598.26      790.61    125.48 o 
   5  -4  15      147.47       92.73     78.15 o 
   6  -4  15      159.21      318.13     73.06 o 
   7  -4  15        4.85       27.86     99.92 o 
   8  -4  15       62.38      -17.11    145.02 o 
   9  -4  15       68.92       49.77    158.24 o 
  10  -4  15       69.70     -201.39    201.39 o 
 -11  -3  15        8.53        5.05    130.24 o 
 -10  -3  15      115.37        8.55    148.13 o 
  -9  -3  15      212.33      231.83    113.16 o 
  -8  -3  15       78.95      262.82    159.40 o 
  -7  -3  15      447.00      554.79    130.27 o 
  -6  -3  15     2295.13     2371.63    332.81 o 
  -5  -3  15        0.80       -5.05     39.92 o 
  -4  -3  15      538.78      626.67     74.33 o 
  -3  -3  15      337.03      332.37     51.70 o 
  -2  -3  15     1709.67     1712.36     97.25 o 
  -1  -3  15       31.29       12.46     16.52 o 
   0  -3  15     7629.12     8359.72    380.68 o 
   1  -3  15       48.74        3.14     18.38 o 
   2  -3  15     1278.25     1175.15    123.75 o 
   3  -3  15     1526.79     2064.48    302.48 o 
   4  -3  15     3082.22     3162.66    254.66 o 
   5  -3  15        6.68       82.93     57.79 o 
   6  -3  15       19.93      -29.23     46.62 o 
   7  -3  15      921.59      857.90    120.39 o 
   8  -3  15       33.45      -36.16    139.19 o 
   9  -3  15      234.27      260.88    195.17 o 
  10  -3  15      315.56      -31.49    164.46 o 
 -11  -2  15       40.14       12.44    128.30 o 
 -10  -2  15       11.66       97.59    150.07 o 
  -9  -2  15        6.27      177.90    125.39 o 
  -8  -2  15        3.30       82.81    122.47 o 
  -7  -2  15       89.52      109.00     67.44 o 
  -6  -2  15     1569.05     1804.25    255.64 o 
  -5  -2  15      980.11      869.62     90.72 o 
  -4  -2  15     1139.95     1151.11     93.36 o 
  -3  -2  15      855.19      821.23     60.33 o 
  -2  -2  15      166.24      622.16    488.71 o 
  -1  -2  15      322.02      352.54     68.66 o 
   0  -2  15      308.38      342.97     38.04 o 
   1  -2  15        6.50       92.48     31.10 o 
   2  -2  15       21.63       63.25     89.78 o 
   3  -2  15      899.40     1263.57    199.84 o 
   4  -2  15        8.77      -43.58     43.58 o 
   5  -2  15       44.46        9.43     51.51 o 
   6  -2  15     1215.51     1066.02    137.73 o 
   7  -2  15      784.88      907.82    134.58 o 
   8  -2  15      614.78      552.23     98.36 o 
   9  -2  15       63.28      -66.87    183.12 o 
  10  -2  15        5.15     -178.46    240.66 o 
  11  -2  15        0.42     -184.29    184.29 o 
 -11  -1  15       11.17       39.27    162.90 o 
 -10  -1  15       31.28       40.43    151.63 o 
  -9  -1  15       12.04        5.94    129.27 o 
  -8  -1  15      612.20      693.99    173.41 o 
  -7  -1  15      785.79      864.08    153.25 o 
  -6  -1  15      568.62      484.82     81.17 o 
  -5  -1  15       58.57       83.91     44.92 o 
  -4  -1  15      371.14      378.07     47.42 o 
  -3  -1  15      720.83      843.10     55.27 o 
  -2  -1  15     1646.59     1813.19    134.77 o 
  -1  -1  15     3129.22     3339.23    238.64 o 
   0  -1  15     4005.16     3937.54    271.52 o 
   1  -1  15      512.26      931.32     94.70 o 
   2  -1  15     9063.60    10205.61    505.15 o 
   3  -1  15     2772.56     2924.49    316.09 o 
   4  -1  15     2670.87     2577.62    224.00 o 
   5  -1  15      654.02      771.47    118.64 o 
   6  -1  15     1193.88     1284.80    169.01 o 
   7  -1  15      706.78      711.33    131.62 o 
   8  -1  15       12.32      -10.29     51.67 o 
   9  -1  15      267.79      351.67    103.98 o 
  10  -1  15      151.27      616.23    277.21 o 
  11  -1  15       22.97      -22.16    139.96 o 
 -11   0  15       30.97        5.83    118.58 o 
 -10   0  15       38.09       47.85    119.16 o 
  -9   0  15      499.31      517.51    128.12 o 
  -8   0  15     1013.30      886.99    162.02 o 
  -7   0  15      312.78      295.85     93.02 o 
  -6   0  15     5333.24     5099.94    336.42 o 
  -5   0  15     4813.61     5047.06    348.83 o 
  -4   0  15        6.54       10.30     41.65 o 
  -3   0  15     2652.44     2850.35    133.18 o 
  -2   0  15     2032.27     2308.99    113.81 o 
  -1   0  15    10119.91    10812.82    523.93 o 
   0   0  15      303.96      248.09     50.58 o 
   1   0  15     1223.70     1219.17     90.01 o 
   2   0  15     4418.95     3866.91    187.32 o 
   3   0  15     1937.09     2291.10    153.42 o 
   4   0  15      305.50      320.29     59.18 o 
   5   0  15     1380.64     1432.10    117.66 o 
   6   0  15        0.87      -19.73     53.54 o 
   7   0  15     1107.65      997.46    271.57 o 
   8   0  15      262.31      233.80     88.31 o 
   9   0  15      125.15      -84.01     84.01 o 
  10   0  15      214.50      341.24    123.05 o 
  11   0  15       30.08      157.07    192.84 o 
 -11   1  15      395.22      544.49    210.90 o 
 -10   1  15        5.05      -92.53    151.24 o 
  -9   1  15      234.39      188.17    157.85 o 
  -8   1  15      185.96      229.43     72.02 o 
  -7   1  15        4.38      -28.46     69.98 o 
  -6   1  15     1003.35     1087.52    117.78 o 
  -5   1  15     3508.36     3522.45    300.76 o 
  -4   1  15     1652.84     1902.79    152.41 o 
  -3   1  15     6372.44     6367.63    300.21 o 
  -2   1  15     6791.20     6853.68    279.48 o 
  -1   1  15     1446.22     1574.01    128.53 o 
   0   1  15     4739.01     5526.11    333.25 o 
   1   1  15    18359.20    19136.34    814.14 o 
   2   1  15        3.84      199.11     60.07 o 
   3   1  15     1950.26     2334.90    215.95 o 
   4   1  15      275.28      224.13    113.04 o 
   5   1  15      568.27      645.72     98.38 o 
   6   1  15      114.26       88.55     67.22 o 
   7   1  15      141.79      163.82     66.68 o 
   8   1  15      533.96      508.15    233.27 o 
   9   1  15       30.93      108.47    165.24 o 
  10   1  15      160.59      674.16    256.99 o 
  11   1  15      235.02      659.00    311.81 o 
 -11   2  15       97.27      344.08    236.77 o 
 -10   2  15       25.93     -224.33    224.33 o 
  -9   2  15       15.01       10.74    144.44 o 
  -8   2  15     1575.22     1375.48    151.67 o 
  -7   2  15      205.51      295.61     72.02 o 
  -6   2  15        0.81       58.35     58.04 o 
  -5   2  15     3230.15     2889.65    203.96 o 
  -4   2  15     2787.48     2779.08    179.66 o 
  -3   2  15     2563.76     2554.51    182.42 o 
  -2   2  15     3630.07     3843.26    191.64 o 
  -1   2  15    10736.25    11437.21    500.57 o 
   0   2  15     1582.50     1422.46    109.43 o 
   1   2  15    11276.81    11500.94    658.81 o 
   2   2  15     3250.29     3209.97    192.42 o 
   3   2  15     1241.62     1130.92    206.84 o 
   4   2  15      611.45      661.70     67.26 o 
   5   2  15      113.39      106.88     67.65 o 
   6   2  15       36.11       95.42    189.54 o 
   7   2  15     2301.53     2685.77    492.99 o 
   8   2  15       12.71      -48.28     87.67 o 
   9   2  15       67.41      290.39     93.38 o 
  10   2  15      208.39      557.92    260.88 o 
  11   2  15        6.11       25.66    179.62 o 
 -11   3  15      116.69      200.86    166.89 o 
 -10   3  15      172.45      378.29    239.88 o 
  -9   3  15       23.08       19.29     76.49 o 
  -8   3  15       21.52        3.50     82.42 o 
  -7   3  15      103.63      170.63    104.85 o 
  -6   3  15       65.24      -34.00     71.34 o 
  -5   3  15      941.80      894.92    127.60 o 
  -4   3  15     2232.88     2125.40    150.30 o 
  -3   3  15     8095.92     7848.88    402.56 o 
  -2   3  15     1829.91     1856.26    112.00 o 
  -1   3  15       21.46       19.08     26.57 o 
   0   3  15     4236.81     3774.80    192.72 o 
   1   3  15      279.82      524.81     94.49 o 
   2   3  15        0.74      -23.09     51.47 o 
   3   3  15     3593.01     3508.78    197.01 o 
   4   3  15      116.97       90.36     44.77 o 
   5   3  15     1158.62     1095.81     87.68 o 
   6   3  15      769.77      728.53    158.52 o 
   7   3  15      901.62      912.03    204.70 o 
   8   3  15      198.98       84.76    145.02 o 
   9   3  15      464.48      627.51    270.21 o 
  10   3  15       38.79      170.29    239.50 o 
  11   3  15      143.31      -87.48    167.18 o 
 -10   4  15       19.00      -19.35     93.55 o 
  -9   4  15        2.33     -111.97    162.51 o 
  -8   4  15      372.00      314.23    300.34 o 
  -7   4  15      637.80      658.05    159.13 o 
  -6   4  15      574.75      405.66     67.95 o 
  -5   4  15      461.78      422.15     64.55 o 
  -4   4  15     5982.71     6239.44    471.84 o 
  -3   4  15      301.69      370.89     59.76 o 
  -2   4  15     2577.73     2517.23    160.97 o 
  -1   4  15     1039.22     1160.28     88.09 o 
   0   4  15       43.82      -12.35     26.40 o 
   1   4  15      115.65       83.38     31.56 o 
   2   4  15      373.00      396.08     45.81 o 
   3   4  15     5315.17     5250.04    274.34 o 
   4   4  15     1367.87     1226.76     72.94 o 
   5   4  15      206.83      155.68     33.17 o 
   6   4  15       70.46       32.56    102.64 o 
   7   4  15      684.94      923.38    345.25 o 
   8   4  15      163.31      214.61    183.51 o 
   9   4  15       77.58      420.28    287.32 o 
  10   4  15      216.82      303.65    290.04 o 
  11   4  15        5.87      190.90    214.61 o 
 -10   5  15      104.28      647.34    323.47 o 
  -9   5  15       38.55      194.09    136.31 o 
  -8   5  15       33.88      111.56     80.52 o 
  -7   5  15       16.56        9.33    102.25 o 
  -6   5  15     1205.17     1001.92    106.94 o 
  -5   5  15     2047.29     2019.06    148.92 o 
  -4   5  15     1978.31     1860.73    144.57 o 
  -3   5  15      745.07      747.39     75.60 o 
  -2   5  15        8.95      -17.16     40.24 o 
  -1   5  15     3865.73     4138.73    240.34 o 
   0   5  15      367.89      453.00     69.84 o 
   1   5  15       89.96       23.72     64.54 o 
   2   5  15     4717.85     4468.92    214.10 o 
   3   5  15       59.15       84.29     39.42 o 
   4   5  15     1509.11     1258.28    169.00 o 
   5   5  15     1004.02      600.68    225.50 o 
   6   5  15       76.45      240.27    204.12 o 
   7   5  15        7.30      -53.65    132.97 o 
   8   5  15      113.34      445.94    225.11 o 
   9   5  15      141.85       16.72    160.57 o 
  10   5  15       22.01     -216.56    272.54 o 
 -10   6  15      227.12      123.38    107.56 o 
  -9   6  15       74.45      -14.77    119.36 o 
  -8   6  15      237.10      489.38    137.99 o 
  -7   6  15      155.41      151.63    136.47 o 
  -6   6  15     1676.09     1261.24    298.20 o 
  -5   6  15      203.42      213.87     85.69 o 
  -4   6  15      480.73      435.38     65.68 o 
  -3   6  15      195.72      286.21     91.17 o 
  -2   6  15     1392.69     1549.57    144.34 o 
  -1   6  15       18.26       99.82     88.55 o 
   0   6  15     2673.77     2719.33    171.37 o 
   1   6  15      407.73      454.22    127.33 o 
   2   6  15     2329.79     2002.70    117.69 o 
   3   6  15        4.81       95.25    111.97 o 
   4   6  15      230.27      188.96     74.26 o 
   5   6  15       64.56       71.93    112.36 o 
   6   6  15      294.94      301.31    199.45 o 
   7   6  15      335.93       87.09    150.07 o 
   8   6  15       15.76      230.59    306.17 o 
   9   6  15        0.02     -148.52    175.34 o 
  10   6  15      104.05      203.34    221.61 o 
  -9   7  15        2.17      -43.54    150.46 o 
  -8   7  15       26.15      -45.10    131.80 o 
  -7   7  15      368.32      697.10    287.32 o 
  -6   7  15      173.94      300.08    319.20 o 
  -5   7  15        1.39       92.92    132.19 o 
  -4   7  15      108.91      141.95     57.15 o 
  -3   7  15      452.01      369.60    103.18 o 
  -2   7  15     3199.10     3855.83    280.86 o 
  -1   7  15     1729.65     1718.67    198.93 o 
   0   7  15      147.70      186.65    101.28 o 
   1   7  15      112.10      205.56     52.50 o 
   2   7  15      513.01      330.83     86.12 o 
   3   7  15      443.79      594.85    206.45 o 
   4   7  15     1567.74     1306.73    326.97 o 
   5   7  15      425.51      293.93    166.40 o 
   6   7  15      703.79      639.17    248.44 o 
   7   7  15       75.59      671.05    275.65 o 
   8   7  15        3.75        5.83    124.02 o 
   9   7  15        7.09      -19.05    143.08 o 
  -8   8  15      152.88       62.45     98.95 o 
  -7   8  15      106.46     -179.23    188.56 o 
  -6   8  15       68.88       35.38    137.63 o 
  -5   8  15       34.36       79.70    120.14 o 
  -4   8  15       39.33      -31.88     87.48 o 
  -3   8  15      779.03      642.26    143.11 o 
  -2   8  15       17.82     -143.08    143.08 o 
  -1   8  15      963.73      965.91    166.79 o 
   0   8  15     1272.58     1438.36    137.16 o 
   1   8  15       63.01       91.55     97.98 o 
   2   8  15      294.17      454.89    208.39 o 
   3   8  15      765.45      516.90    125.32 o 
   4   8  15      471.87      815.68    272.54 o 
   5   8  15       29.54     -152.41    152.41 o 
   8   8  15      137.59       63.37    170.68 o 
   9   8  15        1.20      384.90    298.98 o 
  -7   9  15       16.34       72.29    210.72 o 
  -6   9  15      107.37       24.11    117.41 o 
  -5   9  15      397.68      409.54    141.68 o 
  -4   9  15       17.02      344.08    232.11 o 
  -3   9  15      317.50      281.80    100.31 o 
  -2   9  15      268.01      239.90    184.68 o 
  -1   9  15        9.14      -30.67     73.51 o 
   0   9  15        9.41       86.98     58.47 o 
   1   9  15       11.04       90.20    111.97 o 
   2   9  15      111.81      264.38    185.45 o 
   3   9  15       25.73      128.69    160.18 o 
   4   9  15      250.83      534.59    247.66 o 
   5   9  15       10.78       94.09    125.58 o 
   6   9  15      117.92       86.70    160.57 o 
   7   9  15        1.36       34.21    134.13 o 
   8   9  15       30.76       88.64    185.45 o 
  -6  10  15        0.33      247.66    236.77 o 
  -5  10  15       58.79      -98.17     98.17 o 
  -4  10  15      136.74      154.35    213.84 o 
  -3  10  15      236.28      136.08    218.50 o 
  -2  10  15      156.33      417.17    248.44 o 
  -1  10  15      736.76      948.62    178.73 o 
   0  10  15       23.52      268.27    230.55 o 
   1  10  15      264.80      168.35    136.85 o 
   2  10  15       88.87     -165.24    196.34 o 
   3  10  15       54.08      181.57    153.57 o 
   4  10  15       63.49      -21.77    115.86 o 
   5  10  15       55.69      571.91    249.22 o 
   6  10  15       83.86       -3.50    124.80 o 
   7  10  15      118.07       87.87    192.06 o 
  -5  11  15        4.54      -19.44    145.80 o 
  -4  11  15       40.05       65.69     99.65 o 
  -3  11  15      166.41      124.41    196.73 o 
  -2  11  15       24.63       46.52    200.42 o 
  -1  11  15      407.44      121.30    195.17 o 
   0  11  15       17.71     -107.31    136.85 o 
   1  11  15       10.33       81.65     98.56 o 
   2  11  15        0.71      -54.04    141.52 o 
   3  11  15      211.10      495.32    284.21 o 
   4  11  15       28.20      560.25    318.42 o 
   5  11  15      337.81      124.02    173.79 o 
  -2  12  15      118.22      146.96    228.61 o 
  -1  12  15       12.50     -154.74    154.74 o 
   0  12  15       58.48      408.62    317.25 o 
   1  12  15      184.42       11.66    134.91 o 
   2  12  15       23.65      -85.53    172.23 o 
   3  12  15      147.21     -198.67    198.67 o 
  -3 -10  16      132.05       -1.43    152.79 o 
  -2 -10  16      279.97      320.98    114.00 o 
  -1 -10  16      102.58      145.75    102.19 o 
   0 -10  16      606.24      652.67    180.72 o 
   1 -10  16        0.23       81.18    101.11 o 
   2 -10  16       23.75     -106.38    106.38 o 
   3 -10  16        4.44       76.20    167.96 o 
   4 -10  16        5.88        1.94    141.91 o 
  -6  -9  16        1.44      -24.49    140.74 o 
  -5  -9  16        0.82        6.84     82.66 o 
  -4  -9  16       10.69       72.39     73.77 o 
  -3  -9  16        0.31       -8.25    113.92 o 
  -2  -9  16       60.29      -18.46     98.75 o 
  -1  -9  16       63.36      -16.25    104.58 o 
   0  -9  16       11.11        7.67     68.29 o 
   1  -9  16       12.67      -86.25     99.23 o 
   2  -9  16       62.08      180.40    166.40 o 
   3  -9  16        0.09       32.66    125.58 o 
   4  -9  16        7.33       63.37    137.24 o 
   5  -9  16       91.66     -137.63    170.68 o 
   6  -9  16        4.26       27.60    151.63 o 
  -6  -8  16       74.21      120.38     78.15 o 
  -5  -8  16      323.82      414.79    109.58 o 
  -4  -8  16       73.30       41.41     66.27 o 
  -3  -8  16        5.93      -85.53    108.08 o 
  -2  -8  16      189.05      179.64     87.72 o 
  -1  -8  16       16.74       13.05     59.17 o 
   0  -8  16      215.02      126.09    163.91 o 
   1  -8  16      612.11      570.51    157.54 o 
   2  -8  16      526.97      924.16    249.60 o 
   3  -8  16      224.57      118.93     91.27 o 
   4  -8  16       82.52       31.70     64.70 o 
   5  -8  16      191.18      232.89    169.90 o 
   6  -8  16      237.66      447.11    202.17 o 
   7  -8  16        1.68       73.48    142.69 o 
  -8  -7  16       61.99      108.44    135.84 o 
  -7  -7  16        0.78       50.09     68.15 o 
  -6  -7  16       31.91      -26.82    119.75 o 
  -5  -7  16      476.53      522.78    110.48 o 
  -4  -7  16       30.77      178.55    188.62 o 
  -3  -7  16      139.25      236.63    152.54 o 
  -2  -7  16      641.06      730.25     95.09 o 
  -1  -7  16      379.84      213.86    190.12 o 
   0  -7  16      183.83      298.56     97.68 o 
   1  -7  16     2114.09     2299.94    285.63 o 
   2  -7  16      304.58      383.11    111.93 o 
   3  -7  16        7.35       43.87     85.53 o 
   4  -7  16      135.44       78.55     78.73 o 
   5  -7  16       16.10      213.81     96.23 o 
   6  -7  16       93.66     -111.97    127.13 o 
   7  -7  16      108.69      185.84    152.02 o 
   8  -7  16       22.51     -175.73    175.73 o 
  -9  -6  16       38.89      -57.01    108.18 o 
  -8  -6  16      207.31      259.25    255.05 o 
  -7  -6  16      159.58      -13.32     67.73 o 
  -6  -6  16        4.77        5.13     69.95 o 
  -5  -6  16       10.87       29.84     62.01 o 
  -4  -6  16        0.03      149.50     62.15 o 
  -3  -6  16     1159.71      835.41    123.25 o 
  -2  -6  16       39.64        6.08     78.13 o 
  -1  -6  16      357.45      293.07     60.98 o 
   0  -6  16        2.73      -27.03     42.67 o 
   1  -6  16     1094.15     1362.09    130.90 o 
   2  -6  16       57.33      -24.88     77.37 o 
   3  -6  16       42.85      118.77    138.80 o 
   4  -6  16       22.82      -97.98    102.64 o 
   5  -6  16      138.89      145.82     82.21 o 
   6  -6  16       62.69      195.95    155.91 o 
   7  -6  16      118.05       91.75    129.86 o 
   8  -6  16      104.31      213.06    196.73 o 
   9  -6  16       27.03     -155.52    190.51 o 
 -10  -5  16       73.82      224.54    128.55 o 
  -9  -5  16       17.88      296.82    289.26 o 
  -8  -5  16       24.17       19.92     84.84 o 
  -7  -5  16        5.96       25.36     80.97 o 
  -6  -5  16      215.47      334.18     89.43 o 
  -5  -5  16       67.58       -3.22     47.22 o 
  -4  -5  16     1893.65     1686.49    155.03 o 
  -3  -5  16      460.65      536.31    178.83 o 
  -2  -5  16      500.72      376.30     58.43 o 
  -1  -5  16       97.32       96.32     38.63 o 
   0  -5  16     1093.31     1158.10    110.50 o 
   1  -5  16        9.51       65.42     49.75 o 
   2  -5  16      997.62     1040.46    102.53 o 
   3  -5  16     2042.01     2120.07    211.08 o 
   4  -5  16       44.05       79.02     60.47 o 
   5  -5  16      222.89      235.08     78.19 o 
   6  -5  16      250.69      246.21     72.69 o 
   7  -5  16       14.84      -19.44    114.69 o 
   8  -5  16        0.17      268.65    152.02 o 
   9  -5  16      127.82      118.19    151.63 o 
 -10  -4  16       43.02        5.69     73.04 o 
  -9  -4  16        4.41      116.93     95.47 o 
  -8  -4  16        4.41       67.78     72.57 o 
  -7  -4  16      145.51       59.93     79.75 o 
  -6  -4  16        8.56       99.10     65.62 o 
  -5  -4  16       21.87       92.32    110.10 o 
  -4  -4  16     2455.64     1952.31   1413.26 o 
  -3  -4  16       62.76       60.81     68.58 o 
  -2  -4  16        4.63       29.34     32.58 o 
  -1  -4  16       65.03       48.92     52.86 o 
   0  -4  16       98.15      104.90     87.87 o 
   1  -4  16      988.03     1036.76     83.01 o 
   2  -4  16      447.67      447.83     62.52 o 
   3  -4  16     1049.40      991.03    222.00 o 
   4  -4  16      229.18      100.48    156.68 o 
   5  -4  16       52.77      150.12    141.91 o 
   6  -4  16     1230.76     1391.19    170.87 o 
   7  -4  16       17.97        7.00     55.99 o 
   8  -4  16        3.18      -39.66    145.41 o 
   9  -4  16      128.21      -84.76    154.35 o 
  10  -4  16       20.47      324.64    252.71 o 
 -10  -3  16       72.03      262.82    212.67 o 
  -9  -3  16       12.90       47.43    119.75 o 
  -8  -3  16      391.00      330.12    177.09 o 
  -7  -3  16       15.15        4.24     43.99 o 
  -6  -3  16       42.79        2.27     55.62 o 
  -5  -3  16       22.36       11.77     41.86 o 
  -4  -3  16      351.01      374.93     56.85 o 
  -3  -3  16      873.02      854.00    103.05 o 
  -2  -3  16      103.26      201.91     70.99 o 
  -1  -3  16       95.10      123.60     20.09 o 
   0  -3  16      230.75      173.86     49.23 o 
   1  -3  16      711.91      581.67     48.73 o 
   2  -3  16     2722.62     2624.31    190.16 o 
   3  -3  16     1398.17     1513.56    279.15 o 
   4  -3  16        4.46      -85.15     85.15 o 
   5  -3  16      481.04      623.86     98.14 o 
   6  -3  16      174.38       96.42     94.09 o 
   7  -3  16       28.74      239.97    242.99 o 
   8  -3  16       48.45      123.62     66.32 o 
   9  -3  16       66.46       -1.17    103.42 o 
  10  -3  16       57.99      179.62    207.61 o 
 -11  -2  16       81.59      213.84    220.83 o 
 -10  -2  16        1.15      138.03    108.26 o 
  -9  -2  16       45.96      140.16    122.08 o 
  -8  -2  16       97.85      132.49     98.67 o 
  -7  -2  16     1018.34      714.54    147.74 o 
  -6  -2  16     1266.34     1350.29    197.94 o 
  -5  -2  16     1093.16     1325.84    142.33 o 
  -4  -2  16      315.91      307.72     50.95 o 
  -3  -2  16     2293.86     2367.32    130.31 o 
  -2  -2  16     6374.92     5647.50    607.40 o 
  -1  -2  16      896.66      914.90    115.47 o 
   0  -2  16     2592.06     2307.76    196.54 o 
   1  -2  16      949.09      981.47     86.36 o 
   2  -2  16      775.48      781.51     67.92 o 
   3  -2  16        9.46       17.88     72.32 o 
   4  -2  16     1930.78     1829.66    139.11 o 
   5  -2  16      115.14       97.17     60.29 o 
   6  -2  16       20.35      -65.41     65.41 o 
   7  -2  16      267.43      336.76     95.60 o 
   8  -2  16       95.86      -19.86     68.43 o 
   9  -2  16       96.98      339.80    266.32 o 
  10  -2  16      105.63     -183.51    200.62 o 
  11  -2  16      198.57      346.02    228.61 o 
 -11  -1  16        2.19      -78.54    166.01 o 
 -10  -1  16      111.28      268.65    196.34 o 
  -9  -1  16      631.51      933.49    304.42 o 
  -8  -1  16      100.03       54.92     82.33 o 
  -7  -1  16       70.24      129.50    150.48 o 
  -6  -1  16      328.03      350.38     65.59 o 
  -5  -1  16      274.15      299.04     85.76 o 
  -4  -1  16       67.00        3.00     26.88 o 
  -3  -1  16       81.06       85.04     21.84 o 
  -2  -1  16      585.80      379.60     74.08 o 
  -1  -1  16      453.01      410.27     69.67 o 
   0  -1  16    16680.23    15363.51   1001.71 o 
   1  -1  16     2049.29     2136.10    101.47 o 
   2  -1  16      482.90      531.77    139.38 o 
   3  -1  16      447.70      193.22    227.25 o 
   4  -1  16     1050.18     1090.96    138.02 o 
   5  -1  16       14.65      117.31     60.49 o 
   6  -1  16       28.14       53.26     77.37 o 
   7  -1  16      850.16     1026.84    159.98 o 
   8  -1  16      562.91      536.77    108.76 o 
   9  -1  16       42.64       47.21     67.28 o 
  10  -1  16      185.74      615.46    274.49 o 
  11  -1  16      110.11       33.82    154.74 o 
 -11   0  16        0.50       72.32    138.80 o 
 -10   0  16       68.34       28.65     84.50 o 
  -9   0  16        0.89       79.70    144.63 o 
  -8   0  16      565.01      590.23    131.24 o 
  -7   0  16       25.57      113.64     74.19 o 
  -6   0  16      473.80      456.76     78.87 o 
  -5   0  16       59.25       83.40     43.74 o 
  -4   0  16     1311.10     1284.22     98.63 o 
  -3   0  16     4747.31     4941.31    367.51 o 
  -2   0  16     2491.09     2503.74    102.56 o 
  -1   0  16     6274.88     5626.20    361.15 o 
   0   0  16     1616.47     1593.32     63.43 o 
   1   0  16       94.42      126.77     26.29 o 
   2   0  16        1.48      300.26    158.56 o 
   3   0  16     2239.03     1986.07    246.21 o 
   4   0  16     2866.76     3037.02    207.08 o 
   6   0  16      187.03      216.17    117.03 o 
   7   0  16       95.90      118.19    106.53 o 
   8   0  16     1553.35     1460.51    203.91 o 
   9   0  16       13.42      -11.24    106.92 o 
  10   0  16       36.54      147.61    101.88 o 
  11   0  16      184.81       69.98    173.01 o 
 -11   1  16      224.31      199.84    236.77 o 
 -10   1  16       27.75      -46.27    128.69 o 
  -9   1  16      148.79      -52.88     99.92 o 
  -8   1  16      175.58      435.83    195.95 o 
  -7   1  16       44.50      118.15     88.45 o 
  -6   1  16      282.16      414.63     80.16 o 
  -5   1  16      887.06     1046.09    215.13 o 
  -4   1  16     2115.85     1991.18    151.98 o 
  -3   1  16      913.20      723.13    121.97 o 
  -2   1  16     2656.84     2864.10    130.27 o 
  -1   1  16    12092.14    12344.93    497.32 o 
   0   1  16      130.92      298.48    100.04 o 
   1   1  16     1357.07     1490.70    143.49 o 
   2   1  16      439.44      570.66    195.37 o 
   3   1  16     5756.98     6425.96    353.23 o 
   4   1  16     1445.99     1722.95    135.18 o 
   5   1  16      950.27     1047.99    104.05 o 
   6   1  16     4632.85     5053.92    426.00 o 
   7   1  16       32.32       71.68    177.09 o 
   8   1  16      736.07      845.23    255.82 o 
   9   1  16      240.00      241.05    200.62 o 
  10   1  16       60.15      -79.31    182.73 o 
  11   1  16       38.12        2.72    144.24 o 
 -11   2  16       41.89      114.69    153.18 o 
 -10   2  16       98.47      176.33    123.00 o 
  -9   2  16       89.66       40.21     53.80 o 
  -8   2  16       99.80      101.83     68.49 o 
  -7   2  16     1945.79     2010.81    257.38 o 
  -6   2  16      358.89      518.59     89.15 o 
  -5   2  16     2311.14     2471.63    231.68 o 
  -4   2  16       19.11       34.32     35.11 o 
  -3   2  16     2592.10     2596.39    166.96 o 
  -2   2  16     6981.81     7015.72    337.26 o 
  -1   2  16     5024.26     5107.51    473.67 o 
   0   2  16        9.55      260.70     98.93 o 
   1   2  16      389.08      459.94     94.48 o 
   2   2  16     3665.39     3764.06    195.87 o 
   3   2  16     2413.51     2869.41    279.74 o 
   4   2  16      125.35      108.49     51.91 o 
   5   2  16      858.72     1043.67    119.35 o 
   6   2  16      217.89      169.28     70.76 o 
   7   2  16       63.94     -144.24    144.24 o 
   8   2  16      172.89      213.84    173.79 o 
   9   2  16        0.91      146.19    162.13 o 
  10   2  16       15.40     -113.14    207.23 o 
  11   2  16        6.30     -150.46    237.16 o 
 -11   3  16      316.01      297.43    263.21 o 
 -10   3  16      140.23     -115.08    168.35 o 
  -9   3  16      185.44      382.18    214.61 o 
  -8   3  16      646.87      564.73    122.44 o 
  -7   3  16        8.50       94.46     60.76 o 
  -6   3  16     4487.70     4272.04    367.29 o 
  -5   3  16     1224.66     1314.58    209.56 o 
  -4   3  16       95.24       70.59     51.19 o 
  -3   3  16       78.57       66.31     43.89 o 
  -2   3  16        2.04      -38.46     38.46 o 
  -1   3  16     5075.22     5372.04    287.77 o 
   0   3  16      341.98      695.16    173.38 o 
   1   3  16      869.76      707.90     60.99 o 
   2   3  16        5.30       39.96     49.78 o 
   3   3  16     6940.91     6866.60    402.48 o 
   4   3  16      586.60      525.10     59.47 o 
   5   3  16     2537.53     2273.56    226.47 o 
   6   3  16     1099.76     1093.44     90.45 o 
   7   3  16       87.54       61.43    125.19 o 
   8   3  16       30.02      228.22    174.96 o 
   9   3  16       46.86      203.73    179.62 o 
  10   3  16      144.99      -63.37    162.51 o 
  11   3  16       32.68       32.66    162.90 o 
 -10   4  16       94.09      223.55    212.67 o 
  -9   4  16      458.17      479.84    142.71 o 
  -8   4  16        5.90      -63.76    136.08 o 
  -7   4  16      605.93      563.40    181.34 o 
  -6   4  16     1057.91     1215.86    114.90 o 
  -5   4  16      572.29      516.03     80.21 o 
  -4   4  16      207.88      183.28     66.23 o 
  -3   4  16      311.57      399.37     65.55 o 
  -2   4  16     2323.49     2399.63    179.88 o 
  -1   4  16       17.37       40.73     46.67 o 
   0   4  16     4691.10     4777.20    284.75 o 
   1   4  16     2497.41     2068.31    189.34 o 
   2   4  16     1427.77     1475.45    111.28 o 
   3   4  16      368.98      363.03     96.23 o 
   4   4  16     1668.25     1763.17    120.49 o 
   5   4  16       63.29       89.78    107.31 o 
   6   4  16        2.27      -77.37    146.19 o 
   7   4  16       86.95      458.38    213.45 o 
   8   4  16        6.89      -48.99    167.18 o 
   9   4  16       58.67       49.38    190.90 o 
  10   4  16      109.91      199.84    256.60 o 
  11   4  16       99.63      420.28    263.60 o 
 -10   5  16      133.69      649.28    326.20 o 
  -9   5  16      250.58       74.16    101.99 o 
  -8   5  16        7.41       19.05    104.20 o 
  -7   5  16      102.80      153.96    136.08 o 
  -6   5  16      558.21      584.36     77.66 o 
  -5   5  16      227.61      333.50     60.52 o 
  -4   5  16     1950.15     1484.64    291.08 o 
  -3   5  16     3840.82     4173.70    279.06 o 
  -2   5  16      311.77      368.58     59.85 o 
  -1   5  16      472.70      448.08     58.99 o 
   0   5  16     3789.95     3881.33    284.53 o 
   1   5  16      307.83      305.31     42.72 o 
   2   5  16     2557.88     2297.29    151.09 o 
   3   5  16      972.25      890.12     66.01 o 
   4   5  16        4.42      -15.18     16.07 o 
   5   5  16       15.22       51.32    108.47 o 
   6   5  16        0.53      133.58    100.89 o 
   7   5  16     2068.94     2213.00    487.54 o 
   8   5  16       36.44      -61.04    141.91 o 
   9   5  16       33.53      -82.81    199.45 o 
  10   5  16       70.55      157.85    210.72 o 
 -10   6  16        8.84       54.82    185.06 o 
  -9   6  16        3.73       58.66    201.20 o 
  -8   6  16       23.74      -53.30     87.39 o 
  -7   6  16      425.50      130.63    138.41 o 
  -6   6  16      665.12      929.60    262.05 o 
  -5   6  16      257.53      206.94     65.05 o 
  -4   6  16       42.89       11.81    121.30 o 
  -3   6  16      164.18      292.13    109.18 o 
  -2   6  16     1009.86     1201.51    118.16 o 
  -1   6  16      185.06      235.19     55.53 o 
   0   6  16     2298.29     2236.21    157.51 o 
   1   6  16      209.17      185.18     54.46 o 
   2   6  16       90.62       36.44    147.35 o 
   3   6  16     1585.43     1724.68    272.93 o 
   4   6  16       40.66       13.17     56.49 o 
   5   6  16      191.22      148.13    112.36 o 
   6   6  16     1030.02     1356.10    318.81 o 
   7   6  16      155.76      292.76    248.05 o 
   8   6  16        3.51      146.57    209.95 o 
   9   6  16        2.37      181.95    201.39 o 
  10   6  16        3.02      -21.38    180.40 o 
  -9   7  16        1.61      180.61    118.09 o 
  -8   7  16       10.26      -30.71    132.19 o 
  -7   7  16       93.27      123.42     98.22 o 
  -6   7  16       99.63       -5.55     62.40 o 
  -5   7  16      490.55      427.80     72.10 o 
  -4   7  16     1440.40     1585.49    257.96 o 
  -3   7  16      427.03      456.94    155.12 o 
  -2   7  16       33.16       59.87     51.48 o 
  -1   7  16      101.35      373.90     94.69 o 
   0   7  16      103.12      179.27     60.47 o 
   1   7  16       35.46        5.02     29.17 o 
   2   7  16     1272.28     1018.77     70.63 o 
   3   7  16       33.50       83.67    180.59 o 
   4   7  16      781.43      837.07    216.17 o 
   5   7  16      966.70      964.98    227.83 o 
   6   7  16      404.64      297.81    152.79 o 
   7   7  16       64.60      355.36    292.37 o 
   8   7  16       12.54     -211.11    225.89 o 
  -8   8  16      114.78      332.03    218.89 o 
  -7   8  16      114.84       -7.00    104.58 o 
  -6   8  16        0.20       79.12     89.03 o 
  -5   8  16        4.15      -97.20    123.25 o 
  -4   8  16       63.41      -29.40     46.67 o 
  -3   8  16     1501.54     1510.45    347.58 o 
  -2   8  16      470.38     1050.90    333.58 o 
  -1   8  16      435.92      619.73    268.65 o 
   0   8  16       31.27      148.69    134.52 o 
   1   8  16     1430.68     1567.81    159.21 o 
   2   8  16     1451.48     2209.89    384.90 o 
   3   8  16      205.17      178.61     97.40 o 
   4   8  16      147.08       99.53    118.97 o 
   5   8  16        1.63     -117.41    117.41 o 
   6   8  16        0.86       68.82    138.02 o 
   7   8  16        0.69      -85.92    139.58 o 
   8   8  16      226.16       -1.17    143.08 o 
   9   8  16        1.55     -133.36    180.79 o 
  -7   9  16       59.98      -66.09    145.02 o 
  -6   9  16       59.37      319.20    192.45 o 
  -5   9  16        7.00      -62.98    131.41 o 
  -4   9  16        0.96        9.11     70.92 o 
  -3   9  16      859.40      899.88    179.48 o 
  -2   9  16      911.24     1551.28    417.17 o 
  -1   9  16      178.15      326.06    105.68 o 
   0   9  16       24.54       29.72     54.37 o 
   1   9  16      352.28      360.77    241.24 o 
   2   9  16       89.21       27.22    110.42 o 
   3   9  16      460.51      575.02    218.89 o 
   4   9  16       74.24      157.46    146.96 o 
   5   9  16       42.67      445.55    235.61 o 
   6   9  16       10.91      108.08    132.58 o 
   7   9  16       21.94     -136.85    162.13 o 
   8   9  16       26.28      428.84    286.93 o 
  -6  10  16        2.07       52.88    146.96 o 
  -5  10  16        5.25       98.36    109.67 o 
  -4  10  16       91.99       95.25    167.18 o 
  -3  10  16        8.73       93.05     93.40 o 
  -2  10  16        0.61       16.90    192.45 o 
  -1  10  16      467.81      536.47    143.83 o 
   0  10  16       88.32      437.78    223.55 o 
   1  10  16      454.83      433.50    231.33 o 
   2  10  16        3.81      149.30    146.96 o 
   3  10  16        0.31       83.20    173.79 o 
   4  10  16      198.96       50.93    132.19 o 
   5  10  16       30.50      481.71    277.60 o 
   6  10  16      126.04     -215.00    215.00 o 
   7  10  16      170.99       49.38    166.40 o 
  -4  11  16      144.27       84.36     98.60 o 
  -3  11  16      239.29      856.12    375.57 o 
  -2  11  16       39.28      102.25    204.50 o 
  -1  11  16      103.48      202.95    267.10 o 
   0  11  16        0.74      215.39    242.22 o 
   1  11  16       16.23      -26.44    167.18 o 
   2  11  16       58.73     -131.80    189.34 o 
   3  11  16      113.45      395.40    218.11 o 
   4  11  16       34.27      181.18    181.57 o 
   5  11  16      332.24       50.54    154.35 o 
  -2  12  16       38.22       43.16    220.06 o 
   1  12  16       23.80      -12.05    164.85 o 
   2  12  16        5.91      130.24    235.22 o 
  -4 -10  17        2.66      -38.10    150.46 o 
  -3 -10  17       72.90      190.18    128.33 o 
  -2 -10  17       51.22      -89.66     89.66 o 
   0 -10  17       16.62      -35.46     80.20 o 
   1 -10  17        8.57      113.04    105.87 o 
   2 -10  17       45.28      -58.32    121.50 o 
   3 -10  17       79.48        3.50    134.52 o 
  -6  -9  17       92.36       69.59    155.91 o 
  -5  -9  17        1.26      -46.65    125.19 o 
  -4  -9  17       11.90       -0.49    127.52 o 
  -3  -9  17      244.89      264.38    140.74 o 
  -2  -9  17       10.34      120.35     77.19 o 
  -1  -9  17       56.90       64.99     73.47 o 
   0  -9  17       92.79       50.77     68.24 o 
   1  -9  17       19.09      -19.83    118.97 o 
   2  -9  17      276.77      218.89    177.29 o 
   3  -9  17       37.39        7.78    115.08 o 
   4  -9  17       48.21      103.42    161.35 o 
   5  -9  17        0.66      -55.21    145.41 o 
  -6  -8  17        0.08      212.82    129.86 o 
  -5  -8  17       40.11        4.23     66.17 o 
  -4  -8  17      106.45       -4.37    101.65 o 
  -3  -8  17     1480.52     1300.54    167.43 o 
  -2  -8  17        0.79       45.65     56.73 o 
  -1  -8  17       85.04       57.89     61.66 o 
   0  -8  17      143.22      160.28    116.25 o 
   1  -8  17      124.02       75.69    129.27 o 
   2  -8  17        3.96      -86.02     89.29 o 
   3  -8  17      372.36      254.59    240.08 o 
   4  -8  17       25.73       71.16     88.79 o 
   5  -8  17       70.17      -11.66    115.86 o 
   6  -8  17        4.38       15.94    132.19 o 
   7  -8  17       47.31      127.91    198.28 o 
  -7  -7  17       72.51        2.12     80.93 o 
  -6  -7  17        9.02        1.17     57.15 o 
  -5  -7  17       32.39      105.88     85.44 o 
  -4  -7  17       76.27       66.66     60.99 o 
  -3  -7  17      451.44      424.49     84.06 o 
  -2  -7  17      176.86      155.93    132.19 o 
  -1  -7  17      407.56      624.16    126.44 o 
   0  -7  17       74.24       72.75     57.03 o 
   1  -7  17      408.27      558.95    213.30 o 
   2  -7  17      554.82      702.37    132.20 o 
   3  -7  17      145.49       39.36     66.87 o 
   4  -7  17      290.24      167.29     90.98 o 
   5  -7  17      171.10       71.57     85.58 o 
   6  -7  17      103.39      176.90    168.35 o 
   7  -7  17       95.75      183.90    179.23 o 
   8  -7  17       26.15      178.84    201.39 o 
  -9  -6  17       28.90      161.84    137.42 o 
  -8  -6  17       97.36      148.13    219.86 o 
  -7  -6  17      109.19      141.27    117.17 o 
  -6  -6  17       14.03      134.79    106.64 o 
  -5  -6  17       91.96       50.01     65.20 o 
  -4  -6  17      383.84      481.06    101.87 o 
  -3  -6  17      152.10      254.29     72.66 o 
  -2  -6  17        9.58      -45.67     45.67 o 
  -1  -6  17     1002.94      935.09    107.94 o 
   0  -6  17       63.34       16.15     40.47 o 
   1  -6  17        4.86       49.25     88.64 o 
   2  -6  17       30.83      -84.06     84.06 o 
   3  -6  17        3.26       -5.45     52.85 o 
   4  -6  17        2.51       65.88     64.58 o 
   5  -6  17     1828.30     1930.43    219.67 o 
   6  -6  17       24.29       34.60    101.09 o 
   7  -6  17       28.55      843.29    312.20 o 
   8  -6  17        1.17       -5.83    152.79 o 
   9  -6  17        1.03      169.12    206.84 o 
  -9  -5  17        0.94       81.62    111.17 o 
  -8  -5  17      589.29      548.15    128.16 o 
  -7  -5  17       59.28       70.02     75.59 o 
  -6  -5  17        6.27       89.44     71.40 o 
  -5  -5  17     1341.56     1562.90    202.49 o 
  -4  -5  17      113.80      161.38     50.91 o 
  -3  -5  17      301.98      265.62     85.79 o 
  -2  -5  17     2907.89     3031.97    192.22 o 
  -1  -5  17      931.63      871.97     94.55 o 
   0  -5  17      122.13       26.14     61.42 o 
   1  -5  17      823.60      862.22    111.95 o 
   2  -5  17      232.22      341.00     76.73 o 
   3  -5  17     1376.31      756.97    648.50 o 
   4  -5  17      141.02       57.95     62.58 o 
   5  -5  17      304.58      330.96     90.08 o 
   6  -5  17      240.71      239.36     80.68 o 
   7  -5  17       64.02      160.57    150.46 o 
   8  -5  17      100.77        1.17     93.70 o 
   9  -5  17        6.65     -110.42    176.90 o 
 -10  -4  17        0.28       75.25     86.04 o 
  -9  -4  17        2.60      117.53     79.49 o 
  -8  -4  17      339.71      610.37    128.88 o 
  -7  -4  17        2.43       97.98    133.74 o 
  -6  -4  17      150.76       90.09     52.80 o 
  -5  -4  17      595.93      485.65     89.05 o 
  -4  -4  17        3.91        2.79     41.13 o 
  -3  -4  17      605.88      496.69     75.55 o 
  -2  -4  17      662.36      590.43    110.37 o 
  -1  -4  17      697.73      588.56     57.33 o 
   0  -4  17      419.19      397.74     66.90 o 
   1  -4  17     1501.68     1441.93    197.12 o 
   2  -4  17       51.85       70.72     41.86 o 
   3  -4  17        0.46      -55.99     95.64 o 
   4  -4  17     1709.32     1747.50    206.59 o 
   5  -4  17      365.01      346.81     88.64 o 
   6  -4  17       57.92       -9.60     60.26 o 
   7  -4  17       52.62       21.01    150.07 o 
   8  -4  17       32.62      -39.27    149.68 o 
   9  -4  17      167.16      117.03    203.34 o 
  10  -4  17       33.39      333.97    285.37 o 
 -10  -3  17      138.62     -113.92    146.57 o 
  -9  -3  17       16.78       -6.51     93.31 o 
  -8  -3  17      284.58      288.19     89.62 o 
  -7  -3  17       52.74       -8.96     68.63 o 
  -6  -3  17      567.27      627.52     95.86 o 
  -5  -3  17       85.92       95.94     77.23 o 
  -4  -3  17      211.15      312.49     91.00 o 
  -3  -3  17       56.73       99.91     93.19 o 
  -2  -3  17     4578.77     4159.08    414.81 o 
  -1  -3  17       11.94       21.53     16.80 o 
   0  -3  17     6295.83     6274.44    277.61 o 
   1  -3  17      615.24      573.33     47.86 o 
   2  -3  17     4702.97     4718.12    290.37 o 
   3  -3  17       80.36      188.50     67.26 o 
   4  -3  17     2769.90     2930.21    265.68 o 
   5  -3  17      461.74      403.19     83.01 o 
   6  -3  17      645.50      740.64    161.54 o 
   7  -3  17      597.18      783.36    121.85 o 
   8  -3  17       45.82       35.96    162.32 o 
   9  -3  17        0.39     -151.24    151.24 o 
  10  -3  17       98.40     -208.39    227.83 o 
 -11  -2  17       70.40      181.40    152.15 o 
 -10  -2  17       19.27      251.55    213.06 o 
  -9  -2  17       34.65      157.20    121.12 o 
  -8  -2  17        6.55       34.21    110.81 o 
  -7  -2  17      203.72      324.62     81.04 o 
  -6  -2  17     1692.26     1986.18    189.27 o 
  -5  -2  17       11.10       16.76     65.17 o 
  -4  -2  17     1095.55      910.21     85.26 o 
  -3  -2  17        8.39       51.03     52.03 o 
  -2  -2  17      742.78      753.94    130.30 o 
  -1  -2  17      270.94      343.15     77.10 o 
   0  -2  17    12618.26    11513.92    786.68 o 
   1  -2  17       12.12       64.01     21.59 o 
   2  -2  17     1559.79     1662.71    112.46 o 
   3  -2  17     4919.62     4993.19    317.73 o 
   4  -2  17        4.60       11.79    107.89 o 
   5  -2  17     2402.55     2657.08    260.84 o 
   6  -2  17     1804.53     2047.08    236.56 o 
   7  -2  17     1475.90     1414.46    195.47 o 
   8  -2  17       67.03      125.92     72.63 o 
   9  -2  17       71.65     -149.68    174.18 o 
  11  -2  17       11.45      435.83    252.71 o 
 -11  -1  17        3.88       26.44    130.63 o 
 -10  -1  17       36.15       -1.56    112.75 o 
  -9  -1  17       26.74      -34.32     85.27 o 
  -8  -1  17        3.41       45.26     97.78 o 
  -7  -1  17      152.22      135.63     74.67 o 
  -6  -1  17        6.56      -29.13     45.77 o 
  -5  -1  17       62.91       28.69     53.13 o 
  -4  -1  17     3521.95     3543.85    194.39 o 
  -3  -1  17       26.40       54.09     41.23 o 
  -2  -1  17     2223.82     2291.58    205.07 o 
  -1  -1  17       30.42       78.34     51.65 o 
   0  -1  17     5669.47     5294.67    501.15 o 
   1  -1  17     1406.10     1401.32     74.02 o 
   2  -1  17     4793.76     5053.68    403.76 o 
   3  -1  17      888.24      876.24    113.48 o 
   4  -1  17     4019.83     4642.79    294.83 o 
   5  -1  17     1114.18     1288.23    163.33 o 
   6  -1  17      994.30      995.24    146.38 o 
   7  -1  17      916.01      795.80    137.75 o 
   8  -1  17       72.78       89.77     69.51 o 
   9  -1  17       77.49       31.04     80.67 o 
  10  -1  17        0.82       18.66    162.51 o 
  11  -1  17       12.87      119.36    183.90 o 
 -11   0  17       87.32      135.69    190.51 o 
 -10   0  17        1.94       91.37    152.02 o 
  -9   0  17       14.90     -141.52    141.52 o 
  -8   0  17      275.17      509.41    252.33 o 
  -7   0  17        8.55      -35.30     81.39 o 
  -6   0  17      962.71      911.49    109.75 o 
  -5   0  17      625.19      590.11    113.33 o 
  -4   0  17      174.05      180.25     47.71 o 
  -3   0  17      513.09      527.88     46.42 o 
  -2   0  17     2696.41     2623.61    100.30 o 
  -1   0  17     2595.04     2616.27    219.08 o 
   0   0  17       77.47       82.42     16.33 o 
   1   0  17       57.45       21.28     53.86 o 
   2   0  17    13601.04    13343.06    642.94 o 
   3   0  17      244.08      287.56     71.19 o 
   4   0  17      314.19      392.94     66.05 o 
   5   0  17      549.04      603.05    106.61 o 
   6   0  17      310.62      316.86     89.07 o 
   7   0  17      501.86      372.07    181.95 o 
   8   0  17     1560.12     1328.59    188.46 o 
   9   0  17        4.64      177.04     95.55 o 
  10   0  17       72.99      113.94    138.80 o 
  11   0  17      100.19      255.05    239.88 o 
 -11   1  17       38.30      288.09    254.27 o 
 -10   1  17      279.04      393.46    247.27 o 
  -9   1  17      175.64      404.47    122.60 o 
  -8   1  17      361.83      466.40    147.41 o 
  -7   1  17     1356.77     1659.54    170.79 o 
  -6   1  17      315.14      368.57     74.89 o 
  -5   1  17     1268.64     1024.33    100.67 o 
  -4   1  17     2541.52     2522.02    173.92 o 
  -3   1  17     1095.06     1172.29     94.73 o 
  -2   1  17     4906.69     5096.12    230.68 o 
  -1   1  17     6018.19     6190.38    252.38 o 
   0   1  17        6.80       -0.94     20.47 o 
   1   1  17     6290.56     6387.62    301.75 o 
   2   1  17      311.28      295.43     60.10 o 
   3   1  17      452.69      481.39     64.86 o 
   4   1  17     4333.45     4238.96    261.97 o 
   5   1  17      236.74      242.22    142.30 o 
   6   1  17      395.64      475.49    155.13 o 
   7   1  17       19.04       33.05     61.04 o 
   8   1  17      893.23     1234.13    360.41 o 
   9   1  17      180.34      170.29    161.35 o 
  10   1  17        2.04       83.20    190.51 o 
  11   1  17        0.96      380.63    277.99 o 
 -11   2  17       21.47     -161.74    161.74 o 
 -10   2  17      366.77      591.60    171.07 o 
  -9   2  17       22.68       24.79     92.21 o 
  -8   2  17      703.91     1097.67    237.75 o 
  -7   2  17      290.67      392.86    119.64 o 
  -6   2  17      375.37      457.20    124.80 o 
  -5   2  17      115.59       15.94     38.48 o 
  -4   2  17        6.83       37.74     34.69 o 
  -3   2  17     2166.84     2103.88    133.21 o 
  -2   2  17     1120.57     1223.19     91.67 o 
  -1   2  17     1701.07     1519.26    192.23 o 
   0   2  17     4982.11     5100.03    236.85 o 
   1   2  17     6872.54     7082.61    622.07 o 
   2   2  17        4.89       45.49     41.99 o 
   3   2  17       29.55      -96.81     96.81 o 
   4   2  17     2381.36     2521.68    215.04 o 
   5   2  17       11.39        4.49     51.00 o 
   6   2  17       34.75        2.17    113.14 o 
   7   2  17      401.82      630.16    106.64 o 
   8   2  17        1.63      124.02    148.13 o 
   9   2  17      199.11     -127.91    207.61 o 
  10   2  17      386.26      886.83    427.67 o 
  11   2  17        0.04      -99.14    222.39 o 
 -11   3  17      136.00      650.06    392.68 o 
 -10   3  17       11.55      164.85    227.05 o 
  -9   3  17       99.96      576.97    289.65 o 
  -8   3  17      221.16      341.45     96.10 o 
  -7   3  17        6.04      -36.62     57.44 o 
  -6   3  17     1058.97      837.46    174.96 o 
  -5   3  17        1.98      184.43    166.08 o 
  -4   3  17      910.56     1002.05    100.46 o 
  -3   3  17     8625.53     8355.26    443.02 o 
  -2   3  17     3881.29     4433.99    327.57 o 
  -1   3  17     1574.63     1672.04    110.85 o 
   0   3  17     1867.68     1549.67    110.78 o 
   1   3  17     1784.03     2103.10    205.70 o 
   2   3  17       18.33      110.06     48.12 o 
   3   3  17      891.63      714.05    134.72 o 
   4   3  17     1327.22     1340.21    102.32 o 
   5   3  17      416.38      588.58     84.72 o 
   6   3  17     1803.77     1607.88    803.44 o 
   7   3  17      314.28      365.43    131.22 o 
   8   3  17      280.05      520.20    290.04 o 
   9   3  17      258.60      280.32    213.84 o 
  10   3  17        2.31      663.28    304.03 o 
  11   3  17        0.18      113.53    197.89 o 
 -10   4  17       11.14      -66.14    173.21 o 
  -9   4  17       39.34       15.40     78.33 o 
  -8   4  17      453.36      531.48    226.67 o 
  -7   4  17      766.91      775.90    100.60 o 
  -6   4  17      200.49      262.64     83.01 o 
  -5   4  17        2.31      128.83     49.55 o 
  -4   4  17     1255.64     1525.29    138.36 o 
  -3   4  17      472.50      930.57    400.78 o 
  -2   4  17     3450.16     3300.20    211.58 o 
  -1   4  17     4340.88     4689.87    277.56 o 
   0   4  17        1.29       26.05     49.77 o 
   1   4  17       76.89      112.94     61.93 o 
   2   4  17        1.59       59.79     58.51 o 
   3   4  17     3619.69     3600.48    225.12 o 
   4   4  17        0.99       23.31     78.54 o 
   5   4  17      441.72      457.14    138.99 o 
   6   4  17       51.96       67.85     94.87 o 
   7   4  17      687.34      987.53    318.03 o 
   8   4  17       35.02      476.66    277.21 o 
   9   4  17      282.70      257.38    217.72 o 
  10   4  17       63.65       41.21    225.89 o 
 -10   5  17      111.78      -34.60    174.18 o 
  -9   5  17      317.01      192.84    181.18 o 
  -8   5  17       18.20        5.83    117.80 o 
  -7   5  17       21.10      130.24    106.53 o 
  -6   5  17     1940.50     2049.41    175.50 o 
  -5   5  17     2801.81     2886.45    224.36 o 
  -4   5  17     1214.53     1179.46    159.02 o 
  -3   5  17      152.07      238.47    122.46 o 
  -2   5  17      438.65      365.68     68.37 o 
  -1   5  17     1810.58     1877.80    194.17 o 
   0   5  17      271.21      206.45     68.82 o 
   1   5  17      162.90      154.38     39.02 o 
   2   5  17     3149.41     2740.35    155.53 o 
   3   5  17     1448.15     1321.50    135.10 o 
   4   5  17      886.02      861.06     60.14 o 
   5   5  17     4730.63     5268.90    736.37 o 
   6   5  17       36.02      419.12    208.00 o 
   7   5  17       21.42      -73.87    171.07 o 
   8   5  17       29.37     -177.29    216.95 o 
   9   5  17       31.84      121.69    187.79 o 
  10   5  17       37.90     -104.20    200.23 o 
  -9   6  17      218.54       83.57    128.11 o 
  -8   6  17      451.68     1240.24    407.06 o 
  -7   6  17        2.47       89.03    150.85 o 
  -6   6  17       82.35       50.06     79.52 o 
  -5   6  17       91.60       66.48     52.02 o 
  -4   6  17      489.73      503.69     88.94 o 
  -3   6  17       10.27       36.55     48.99 o 
  -2   6  17     1208.89     1377.11    185.65 o 
  -1   6  17      244.93      275.15     63.85 o 
   0   6  17     3635.46     3866.52    300.15 o 
   1   6  17     2060.69     2001.01    246.10 o 
   2   6  17     2393.54     2103.77    270.99 o 
   3   6  17        9.11       28.64     84.76 o 
   4   6  17      883.14      869.50    134.16 o 
   5   6  17      106.55      153.18    139.19 o 
   6   6  17       47.99      -54.43    153.18 o 
   7   6  17      493.01      645.00    294.70 o 
   8   6  17       57.21      -44.32    142.30 o 
   9   6  17       19.48      -51.32    191.67 o 
  10   6  17       34.11      287.71    293.54 o 
  -9   7  17       73.80       31.49    145.80 o 
  -8   7  17       52.38      -14.85     89.34 o 
  -7   7  17      326.65     3784.25   2185.98 o 
  -6   7  17       99.27      162.71    107.74 o 
  -5   7  17      305.34      295.21     68.38 o 
  -4   7  17      251.40      226.68     95.94 o 
  -3   7  17       64.88      277.41    112.76 o 
  -2   7  17     1526.41     2094.64    197.71 o 
  -1   7  17      732.61      802.08    237.55 o 
   0   7  17       89.35       12.33     41.18 o 
   1   7  17      121.72      180.75    172.04 o 
   2   7  17     1303.59     1026.65    228.80 o 
   3   7  17     1043.62     1128.10    178.56 o 
   4   7  17      888.31     1064.90    290.04 o 
   5   7  17      135.84      128.30    142.30 o 
   6   7  17       25.88      216.56    152.79 o 
   7   7  17      419.26      316.86    269.43 o 
   8   7  17        9.14      -53.65    150.07 o 
   9   7  17       93.18     -103.42    224.72 o 
  -8   8  17       15.45      223.17    227.44 o 
  -7   8  17       40.87     -102.69    102.69 o 
  -6   8  17      141.08      165.59    132.19 o 
  -5   8  17        1.05      265.93    162.90 o 
  -4   8  17        2.48      -52.32     52.32 o 
  -3   8  17      326.98      678.17    138.99 o 
  -2   8  17      502.32      704.16    116.80 o 
  -1   8  17      783.82      689.33    286.93 o 
   0   8  17     5170.84     5584.64    460.78 o 
   1   8  17      123.63      184.50     64.15 o 
   2   8  17     4021.97     4104.86    616.62 o 
   3   8  17      404.82      243.54    106.39 o 
   4   8  17     2533.73     2586.24    507.76 o 
   5   8  17        5.95      -31.49     95.25 o 
   6   8  17      123.94       92.14    124.02 o 
   7   8  17       44.41     -107.70    153.96 o 
   8   8  17       45.57      -72.32    177.29 o
[truncated: 260,502 more chars]
